# Supplementary material for: Language Dependency of /s/ Production: Native Dutch Versus Non-Native English
Source: Lang Speech. 2024 Apr 20;68(1):87–99. doi: 10.1177/00238309241242114 (PMC11831863; doi:10.1177/00238309241242114)
Supplement: sj-csv-1-las-10.1177_00238309241242114 – Supplemental material for Language Dependency of /s/ Production: Native Dutch Versus Non-Native English [file sj-csv-1-las-10.1177_00238309241242114.csv]

speaker	language	leftPhon	rightPhon	duration	cog	sd	skw	kur
s007f1-1	Dutch	1	1	74,24	3092,66	1171,08	2,09	10,31
s007f1-1	Dutch	0	0	82,93	4297,69	1648,9	0,23	2,96
s007f1-1	Dutch	0	0	92,45	3841,29	1627,17	0,03	0,2
s007f1-1	Dutch	0	0	74,68	4222,29	1180,4	0,1	3,44
s007f1-1	Dutch	1	0	198,03	4016,55	1549,84	1,03	0,24
s007f1-1	Dutch	0	0	82,28	3389,55	1395,66	1,72	6,69
s007f1-1	Dutch	0	1	78,32	3411	1425,29	1,41	8,48
s007f1-1	Dutch	0	0	76,45	3875,05	1342,27	0,53	0,82
s007f1-1	Dutch	0	0	79,55	3567,36	1276,45	0,41	1,11
s007f1-1	Dutch	0	1	51,52	3303,87	1129,39	2,01	12,6
s007f1-1	Dutch	0	0	54,77	3575,17	1299,3	1,06	2,22
s007f1-1	Dutch	0	0	89,22	3726,74	1746,55	1,02	4,17
s007f1-1	Dutch	0	0	98,16	3567,22	1385,88	1,04	4,87
s007f1-1	Dutch	1	1	59,81	3028,28	1266,29	NA	NA
s007f1-1	Dutch	0	0	54,54	3018,79	1174,24	1,56	5,66
s007f1-1	Dutch	0	0	87,66	3370,89	1478,45	0,7	3,04
s007f1-1	Dutch	0	0	84,99	4419,09	1511,81	0,46	0,58
s007f1-1	Dutch	0	0	119,25	4060,72	1772,99	0,04	0,35
s007f1-1	Dutch	0	0	167,96	3313,45	1498,37	0,32	0,83
s007f1-1	Dutch	0	0	102,62	3789,29	1508,26	0,12	1,74
s007f1-1	Dutch	0	0	88,2	3547,19	1475,67	0,72	1,97
s007f1-1	Dutch	0	0	77,74	3486,29	1304,37	0,47	1,71
s007f1-1	Dutch	0	0	115,59	3471,85	1560,42	0,44	0,79
s007f1-1	Dutch	0	1	91,4	3291,91	1488,77	0,19	0,05
s007f1-1	Dutch	0	0	128,13	3072,58	1494,13	0,41	1,08
s007f1-1	Dutch	0	0	86,03	3862,84	1413,13	0,18	1,14
s007f1-1	Dutch	0	1	57,07	2917,1	1224,59	1,88	4,87
s007f1-1	Dutch	0	0	80,66	2978,12	1065,31	1,49	9,2
s007f1-1	Dutch	1	0	77,09	3288,19	1149,07	1,21	6,8
s007f1-1	Dutch	0	1	37,31	3712,97	921,28	1,78	7,61
s007f1-1	Dutch	0	0	76,53	3299,3	994,52	1,82	6,51
s007f1-1	Dutch	0	0	59,11	3477,44	1018,59	1,26	5,92
s007f1-1	Dutch	0	1	42,49	NA	1345,47	1,16	2,73
s007f1-1	Dutch	1	0	79,44	NA	1247,37	2,13	9,68
s007f1-1	Dutch	0	1	48,67	NA	1316,58	1,67	5,93
s007f1-1	Dutch	0	0	69,81	4029,38	1524,37	0,19	0,33
s007f1-1	Dutch	0	0	65,12	3924,04	1635,4	0,79	7,06
s007f1-1	Dutch	0	0	72,48	3901,78	1286,02	0,52	2,94
s007f1-1	Dutch	0	0	101,9	3691	1595,36	0,56	2,15
s007f1-1	Dutch	1	0	46,08	3532,02	1304,05	0,88	3,01
s007f1-1	Dutch	0	0	52,88	3954,34	1604,27	0,03	0,31
s007f1-1	Dutch	1	0	46,04	3774,34	1420,27	0,11	3,04
s007f1-1	Dutch	0	0	68,12	4283,7	1367,71	0,21	3,26
s007f1-1	Dutch	0	1	122,99	NA	1069,4	2,1	14,49
s007f1-1	Dutch	0	0	64,79	3674,5	1541,9	0,1	0,37
s007f1-1	Dutch	1	0	67,4	3690,73	1704,21	0,46	1,82
s007f1-1	Dutch	0	0	65,3	3129,86	1347,91	0,52	1,75
s009f1-1	Dutch	0	0	72,94	5342,82	1045,61	1,89	7,71
s009f1-1	Dutch	0	1	64,76	5011,88	1088,03	1,44	17,25
s009f1-1	Dutch	0	0	104,93	5101,54	NA	0,87	6,95
s009f1-1	Dutch	0	0	181,89	5531,65	1501,11	1,35	1,82
s009f1-1	Dutch	0	0	68,6	5068,22	1109,35	1,92	18,28
s009f1-1	Dutch	0	0	66,47	4898,11	1799,15	0,9	0,16
s009f1-1	Dutch	0	0	138,3	5228,99	1028,79	1,13	6,95
s009f1-1	Dutch	0	0	67,5	5831,17	941,16	1,43	6,79
s009f1-1	Dutch	0	0	80,37	5188,39	1574,91	1,12	1,03
s009f1-1	Dutch	1	0	61	4898,71	1577,33	0,48	1,12
s009f1-1	Dutch	0	0	75,74	5274,53	NA	0,64	0,68
s009f1-1	Dutch	0	0	72,8	3738,33	1898,86	0,36	1,04
s009f1-1	Dutch	0	0	115,29	5724,26	1379,67	1,11	2,35
s009f1-1	Dutch	0	0	158,91	5451,8	1119,82	0,81	7,52
s009f1-1	Dutch	0	0	62,2	5281,67	1853,04	0,69	0,3
s009f1-1	Dutch	0	1	122,05	5499,77	1450,31	1,3	2,34
s009f1-1	Dutch	1	0	55,93	4066,44	1354,69	0,05	3,16
s009f1-1	Dutch	0	0	67,34	5651,96	1117,24	1,13	4,02
s009f1-1	Dutch	1	0	121,55	4831,51	799,86	1,07	15,01
s009f1-1	Dutch	0	0	66,3	5470,32	1104,5	0,02	6,47
s009f1-1	Dutch	0	1	61,24	3251,97	1904,25	0,52	0,53
s009f1-1	Dutch	0	0	77,48	5010,15	1483,67	0,4	1,71
s009f1-1	Dutch	0	0	64,07	5097,42	NA	0,54	0,3
s009f1-1	Dutch	0	1	55,84	4012,3	NA	0,21	0,88
s009f1-1	Dutch	0	0	45,14	4444,45	1450,27	0,67	0,88
s009f1-1	Dutch	1	0	166,23	4944,37	1235,47	1,34	4,03
s009f1-1	Dutch	0	0	45,54	4335,54	1673,2	0,09	0,05
s009f1-1	Dutch	0	0	55,01	4521,31	1422,05	0,46	2
s009f1-1	Dutch	0	0	144,59	5602,84	1241,21	1,56	4,73
s015f1-1	Dutch	0	0	73,54	6581,84	972,43	NA	14,7
s015f1-1	Dutch	0	1	79,12	4620,43	1154,4	0,56	2,47
s015f1-1	Dutch	0	0	102,8	6215,73	817,15	1,64	22,87
s015f1-1	Dutch	0	0	71,15	6449,18	1278,82	2,25	7,76
s015f1-1	Dutch	0	0	73,67	5360,73	NA	1,17	22,47
s015f1-1	Dutch	0	0	83,9	6044,97	892,35	1,97	15,51
s015f1-1	Dutch	0	0	52,37	6310,27	935,34	1,55	15,36
s015f1-1	Dutch	0	1	48,68	4987,57	1647,02	0,74	2,55
s015f1-1	Dutch	0	0	66,39	6261,62	1058,37	1,72	7,6
s015f1-1	Dutch	0	0	186,1	4869,44	NA	0,72	0,9
s015f1-1	Dutch	1	0	69,48	4128,63	1043,65	2,24	6,62
s015f1-1	Dutch	0	0	92,08	NA	951,74	NA	18,73
s015f1-1	Dutch	0	0	98,86	6011,89	878,58	1,58	14,68
s015f1-1	Dutch	0	0	81,87	4541,88	1399,21	0,48	3,61
s015f1-1	Dutch	0	1	52,68	5442,9	937,77	1,15	11,03
s015f1-1	Dutch	0	0	72,68	5527,95	602,65	1,57	17,17
s015f1-1	Dutch	0	0	59,9	5531,85	1617,36	1,15	0,87
s015f1-1	Dutch	1	0	73,98	4109,68	792,61	2,26	24,59
s015f1-1	Dutch	0	1	105,61	6069,17	NA	2,3	NA
s015f1-1	Dutch	0	1	59,99	5307,43	948,93	0,65	10,85
s015f1-1	Dutch	1	0	184,27	5921,01	968,29	1,66	7,42
s015f1-1	Dutch	0	1	61,25	3696,38	695,88	2,24	16,81
s015f1-1	Dutch	0	0	187,61	6266,92	963,72	2,19	9,89
s015f1-1	Dutch	0	0	63,45	5764,15	1239,74	1,62	5,24
s015f1-1	Dutch	0	0	89,56	5391,04	803,77	1,26	5,23
s015f1-1	Dutch	0	0	46,93	4169,57	NA	0,1	1,36
s015f1-1	Dutch	0	0	88,81	6071,06	1177,49	1,41	7
s015f1-1	Dutch	0	0	118,38	5471,94	1303,42	1,18	1,93
s015f1-1	Dutch	0	0	71,41	5862,76	1713,55	1,84	2,64
s015f1-1	Dutch	0	0	86,54	6291,6	951,89	2,25	10,69
s015f1-1	Dutch	0	0	75,43	5305,72	NA	0,76	0,38
s015f1-1	Dutch	0	0	38,8	5258,39	NA	0,58	0,73
s015f1-1	Dutch	0	0	104,45	6291,78	1596,12	1,61	2,76
s015f1-1	Dutch	0	0	124,87	5340,77	NA	0,82	0,62
s015f1-1	Dutch	0	0	135,19	6333,07	1472,4	1,68	4,76
s015f1-1	Dutch	0	0	78,19	5853,48	1204,79	2,22	5,48
s015f1-1	Dutch	0	0	73,16	5477,55	764,16	0,22	NA
s015f1-1	Dutch	0	0	61,53	5146,04	1616,33	1,08	0,12
s015f1-1	Dutch	1	0	50,35	6172,29	1028,54	1,96	10,7
s015f1-1	Dutch	0	1	69,75	5123,56	1434,62	1,23	2,52
s015f1-1	Dutch	1	0	219,66	5978,13	865,45	NA	12,2
s015f1-1	Dutch	1	0	58,72	6163,12	1072,83	1,59	6,92
s015f1-1	Dutch	0	0	64,95	6406,49	1609,07	1,96	3,57
s015f1-1	Dutch	0	0	104,92	6186,86	853,53	1,9	11,46
s015f1-1	Dutch	0	1	66,77	5615,97	685,88	1,55	NA
s015f1-1	Dutch	0	1	102,4	5501,65	1186,84	2,13	4,99
s016f1-1	Dutch	0	0	81,8	4880,35	1247,44	0,66	6,83
s016f1-1	Dutch	0	0	55,91	3868,56	1502,39	0,12	3,85
s016f1-1	Dutch	0	0	122,95	5741,83	718,34	0,3	20,98
s016f1-1	Dutch	0	0	176,99	5603,91	919,23	0,56	2,08
s016f1-1	Dutch	0	0	57,84	4894,38	1085,77	0,53	0,88
s016f1-1	Dutch	0	0	162,04	3839,94	837,1	NA	11,61
s016f1-1	Dutch	0	0	80,82	4457,1	1477,68	0,35	1,43
s016f1-1	Dutch	0	0	88,76	4568,06	1098,61	0,61	2,78
s016f1-1	Dutch	0	0	80,16	3990,34	981,29	1,66	8,98
s016f1-1	Dutch	0	0	49,54	4616,74	1627,16	0,71	0,83
s016f1-1	Dutch	0	0	124,86	4182,28	1143,8	0,93	2,38
s016f1-1	Dutch	0	0	54,23	4163,5	1305,19	1,56	3,38
s016f1-1	Dutch	0	0	75,32	3997,1	1320,55	1,62	3,91
s016f1-1	Dutch	0	0	70,73	4774,68	1215,84	2,23	17,74
s016f1-1	Dutch	0	0	73,57	5389,7	1775,71	0,07	1,47
s016f1-1	Dutch	0	0	89,01	5060,11	1713,5	0,58	0,82
s016f1-1	Dutch	0	1	60,95	3815,81	1768,76	1,2	2,08
s016f1-1	Dutch	0	1	62,25	4076,39	1279,09	1,46	5,7
s016f1-1	Dutch	0	1	55,82	4348,04	1166,44	0,56	6,88
s016f1-1	Dutch	0	0	72,12	4740,15	1266,22	0,1	5,13
s016f1-1	Dutch	0	0	239,07	4833,79	NA	NA	NA
s016f1-1	Dutch	0	0	72,78	4367,89	1083,71	1,36	8,43
s016f1-1	Dutch	0	0	72,73	4617,82	1036,08	1,09	4,79
s016f1-1	Dutch	0	0	54,88	5654,02	1171,89	0,28	7,39
s016f1-1	Dutch	0	0	55,65	5170,31	836,59	0,57	10
s016f1-1	Dutch	0	0	92,74	4843,86	875,45	1,06	2,98
s016f1-1	Dutch	0	0	70	3743,37	1012,92	0,09	6,55
s016f1-1	Dutch	0	0	176,4	4629,9	960,5	0,85	1,47
s016f1-1	Dutch	0	0	62,47	3946,59	818,87	1,21	17,26
s016f1-1	Dutch	0	1	80,86	5339,45	1319,52	0,37	0,02
s016f1-1	Dutch	0	0	53,16	5246,09	823,23	0,93	10,04
s016f1-1	Dutch	0	0	45,51	4796,08	660,23	1,26	12,36
s016f1-1	Dutch	0	0	87,47	4903,54	NA	NA	NA
s016f1-1	Dutch	0	0	56,16	5212,36	1096,78	0,15	1,21
s016f1-1	Dutch	0	0	64,85	4705,61	1013,57	1,05	1,75
s016f1-1	Dutch	0	0	87,34	5282,67	1191,07	0,97	5,87
s016f1-1	Dutch	0	0	160,94	NA	1067,72	0,46	1,98
s016f1-1	Dutch	0	1	65,5	4843,56	1468,66	0,05	1,17
s016f1-1	Dutch	0	0	56,57	4939,44	1630,83	0,67	1,68
s016f1-1	Dutch	0	0	102,33	5041,23	1348,41	0,5	2,52
s016f1-1	Dutch	0	0	170,67	5040,22	1130,5	0,72	2,11
s016f1-1	Dutch	0	1	51,11	3612,26	887,19	NA	6,82
s016f1-1	Dutch	0	0	61,02	4595,28	955	0,6	1,84
s016f1-1	Dutch	0	1	31,87	4544,63	1031,12	NA	23,33
s016f1-1	Dutch	0	1	66,76	3967,98	1375,5	1,91	8,79
s016f1-1	Dutch	0	0	60,89	4036,68	1284,55	0,01	0,8
s016f1-1	Dutch	0	0	39,06	3649,45	798,09	0,1	10,36
s016f1-1	Dutch	0	1	83,65	4556,82	1712,54	0,46	0,4
s016f1-1	Dutch	1	0	63,2	5508,92	1378	0,09	3,05
s016f1-1	Dutch	1	0	156,85	4665,59	1779,68	0,58	1,18
s017f1-1	Dutch	0	0	94,17	5304,52	NA	0,17	5,23
s017f1-1	Dutch	0	0	70,86	4935,94	1136,06	0,27	2,67
s017f1-1	Dutch	0	0	92,32	3569,42	1503,27	0,49	1,05
s017f1-1	Dutch	0	0	37,81	3802,49	1042,42	1,18	2,78
s017f1-1	Dutch	0	1	41,17	3861,3	1350,74	0,32	1,1
s017f1-1	Dutch	0	1	43,66	4165,44	1231,87	0,84	7,26
s017f1-1	Dutch	0	0	59,14	4969,25	1031,91	0,81	11,85
s017f1-1	Dutch	0	0	73,24	4174,62	1619,02	0,2	0,4
s017f1-1	Dutch	0	1	105,5	3554,69	1128,66	1,08	3,36
s017f1-1	Dutch	0	0	77,24	4981,34	1633,46	0,54	0,59
s017f1-1	Dutch	0	0	37,8	3297,1	894,85	2,07	10,53
s017f1-1	Dutch	0	0	65,97	4105,8	1727,14	0,16	0,23
s017f1-1	Dutch	0	0	58,12	4435,07	1253,93	0,99	3,73
s017f1-1	Dutch	1	0	66,59	4635,04	1135,03	1,3	5,68
s017f1-1	Dutch	0	0	75,76	4963,17	1099,53	0,9	4,16
s017f1-1	Dutch	0	0	72,53	4404	1385,21	0,46	2,22
s017f1-1	Dutch	0	0	60,4	4505,03	1442,27	0,31	0,82
s017f1-1	Dutch	0	0	65,97	5130,02	1202,38	0,95	5,03
s017f1-1	Dutch	0	0	53,36	4770,23	1255,96	0,92	2,2
s017f1-1	Dutch	0	0	51,76	4584,84	960,05	0,14	5,76
s017f1-1	Dutch	0	0	145,47	4108,3	753,97	NA	16,07
s017f1-1	Dutch	0	0	49,9	4726,2	1465,37	0,44	1,88
s017f1-1	Dutch	0	0	86,87	4867,08	1159,54	0,2	2,97
s017f1-1	Dutch	0	0	72,41	4939,04	1454,97	0,46	0,33
s017f1-1	Dutch	0	0	72,43	4293,16	1015,24	1,08	4,3
s017f1-1	Dutch	0	0	64,15	3930,61	1266,2	1,46	1,47
s017f1-1	Dutch	0	0	67,93	4406,6	982,88	0,73	4,14
s017f1-1	Dutch	1	0	91,22	3829,35	1368,08	0,82	4,1
s017f1-1	Dutch	0	0	83,71	5404,04	1066,6	0,61	2,83
s017f1-1	Dutch	0	1	40,34	4436,83	1032,43	2,32	19,57
s017f1-1	Dutch	0	0	80,36	5021,74	1319,95	0,1	4,16
s017f1-1	Dutch	0	0	98,93	4231,67	1265,36	0,81	2,83
s017f1-1	Dutch	0	0	62,42	4482,57	1296,56	0,81	0,11
s017f1-1	Dutch	0	0	43,54	4674,9	1019,53	0,85	6,79
s017f1-1	Dutch	1	0	38,01	4379,04	1333,88	1	2,73
s017f1-1	Dutch	0	0	51,74	4681,32	1716,24	0,38	1,16
s017f1-1	Dutch	0	0	80,73	4705,63	1039,48	0,65	5,37
s017f1-1	Dutch	0	0	60,76	4099,51	1457,87	0,2	1,47
s023f1-1	Dutch	0	0	84,18	4366,2	1058,58	0,74	5,44
s023f1-1	Dutch	0	0	89,44	4230,72	577,46	2,01	NA
s023f1-1	Dutch	0	0	92,56	4025,97	604,47	0,32	24,49
s023f1-1	Dutch	1	0	97,12	3846,12	1115,25	0,11	4,17
s023f1-1	Dutch	0	0	102,46	3927,54	1151,03	0,08	3,08
s023f1-1	Dutch	0	0	62,65	4193,42	925,18	NA	NA
s023f1-1	Dutch	0	0	95,57	4186,69	1586,61	0,52	0,15
s023f1-1	Dutch	0	1	93,15	4154,38	948,97	0,98	15,71
s023f1-1	Dutch	0	0	136,17	5120,71	NA	1,07	3,19
s023f1-1	Dutch	0	0	53,6	4019,55	1759,14	0,06	0,12
s023f1-1	Dutch	0	1	90,66	4319,4	752,37	0,03	7,45
s023f1-1	Dutch	0	0	68,27	4571,3	1291,99	1,25	3,24
s023f1-1	Dutch	0	0	77,43	3941,39	1124,1	0,72	3,33
s023f1-1	Dutch	0	0	127,23	4466,37	1038,53	0,57	3,4
s023f1-1	Dutch	0	0	97,12	4272,07	885,07	0,34	7,32
s023f1-1	Dutch	0	0	48,68	3280,53	1462,22	0,74	0,08
s023f1-1	Dutch	0	0	78,35	4523,61	1236,68	0,03	2,81
s023f1-1	Dutch	0	0	56,62	3376,75	958,33	1,91	10,97
s023f1-1	Dutch	0	0	69,59	4851,91	1343,41	0,63	6,88
s023f1-1	Dutch	0	0	52,02	4435,16	1335,47	1,04	1,65
s023f1-1	Dutch	1	0	73,91	3880,72	1164,74	1,27	7,28
s023f1-1	Dutch	0	0	132,1	4894,85	1155,32	0,52	3,76
s023f1-1	Dutch	0	0	99,81	4773,27	1377,01	0,27	4,88
s023f1-1	Dutch	0	0	143,81	4329,63	1289,24	0,12	7,54
s023f1-1	Dutch	0	1	82,38	4396,7	906,46	0,23	5,79
s023f1-1	Dutch	0	0	75,83	4395	1186,88	0,47	10,22
s023f1-1	Dutch	0	0	70,62	4979,22	931,41	1,65	NA
s023f1-1	Dutch	0	0	92,55	3205,58	1083,38	1,28	6,64
s023f1-1	Dutch	0	0	87,95	4937,67	1064,61	0,86	4,28
s023f1-1	Dutch	0	0	55,74	NA	1337,73	0,03	3,15
s023f1-1	Dutch	1	0	66,67	4207,37	923,71	0,94	13,26
s023f1-1	Dutch	0	0	96,41	4294,61	NA	0,61	19,55
s023f1-1	Dutch	0	0	90,7	3989,19	1072,28	0,11	2,13
s023f1-1	Dutch	0	1	105	4093,73	1051,01	0,27	3,36
s023f1-1	Dutch	0	0	121,91	4317,65	1292,11	0,43	2,19
s023f1-1	Dutch	0	1	94,83	4017,5	1168,96	1,43	8,41
s023f1-1	Dutch	0	0	84,18	4623,19	1150,97	0,72	2,79
s023f1-1	Dutch	0	0	128,94	4502,09	936,73	0,92	4,28
s023f1-1	Dutch	0	0	77,62	4112,58	705,03	1,38	17,42
s023f1-1	Dutch	1	0	149,95	4105,52	629,87	0,68	NA
s023f1-1	Dutch	0	0	74,16	3869,1	631,73	NA	NA
s023f1-1	Dutch	0	0	46,18	4753,15	1292,29	0,76	2,92
s023f1-1	Dutch	0	0	87,26	4282,24	1488,49	0,39	1,53
s023f1-1	Dutch	0	0	96,29	3351,23	1033,75	0,77	3,9
s023f1-1	Dutch	0	0	96,64	4682,65	1133,97	0,38	5,92
s023f1-1	Dutch	0	0	98,96	3959,22	1250,41	0,26	2,33
s023f1-1	Dutch	0	0	57,11	4381,49	NA	0,58	2,66
s023f1-1	Dutch	0	0	96,53	4855,23	1229,87	0,69	5,53
s023f1-1	Dutch	0	0	58,04	3632,54	1207,72	0,74	5,56
s023f1-1	Dutch	0	0	66,73	4479,66	1361,83	0,42	2,42
s023f1-1	Dutch	1	0	40,38	3682,05	NA	NA	NA
s023f1-1	Dutch	0	0	79,23	3162,44	1586,93	0,75	0,82
s023f1-1	Dutch	0	1	46,31	4694,83	846,02	0,22	8,6
s023f1-1	Dutch	1	1	62,56	4354,61	835,45	0,85	22,1
s023f1-1	Dutch	1	0	50,19	3642,78	1157,6	1,75	15,77
s023f1-1	Dutch	0	0	113,43	4333,72	886,01	1	3,88
s023f1-1	Dutch	0	0	59,89	4671,42	903,19	0,47	9,31
s023f1-1	Dutch	0	1	63,21	3536,47	748,6	2,11	NA
s023f1-1	Dutch	0	0	90,5	5094,52	830,27	1,26	7,68
s023f1-1	Dutch	0	0	80,73	4544,13	1354,12	0,53	2,04
s023f1-1	Dutch	0	0	73,74	3951,78	1511,34	0,43	0,19
s023f1-1	Dutch	1	0	74,93	3849,51	906,61	0,2	9,97
s023f1-1	Dutch	1	0	71,73	4115,03	988,96	0,46	8,69
s023f1-1	Dutch	1	0	88,25	3917,85	785,38	0,11	8,44
s023f1-1	Dutch	0	0	52,29	4201,91	1097,31	0,74	2,31
s023f1-1	Dutch	0	0	75,71	4082,54	926,26	1,28	6,4
s024f1-1	Dutch	0	0	132,61	6369,41	1408,46	1,23	4,45
s024f1-1	Dutch	0	0	192,3	6536,4	1325,29	1,62	6,8
s024f1-1	Dutch	0	0	53,6	4864,31	1455,38	0,91	2,89
s024f1-1	Dutch	0	1	92,15	4427,22	1330,64	0,67	1,01
s024f1-1	Dutch	0	0	76,8	5075,93	NA	0,3	0,26
s024f1-1	Dutch	0	0	72,33	6268,87	1725,72	1,79	3,07
s024f1-1	Dutch	0	0	56,9	4134,91	1046,33	0,6	3,1
s024f1-1	Dutch	0	0	78,51	6775,69	1286,11	NA	8,68
s024f1-1	Dutch	0	0	63,92	6588,06	1593,52	NA	7,33
s024f1-1	Dutch	0	0	57,94	6380,64	1472,12	1,68	3,37
s024f1-1	Dutch	0	0	52,68	3861,93	892,71	1,57	5,33
s024f1-1	Dutch	0	0	151,74	6602,71	1526,69	2,05	5,31
s024f1-1	Dutch	0	1	57,32	4895,59	864,67	0,26	2,96
s024f1-1	Dutch	0	0	50,54	6060,9	794,09	NA	19,2
s024f1-1	Dutch	0	0	70,59	6109,07	1254,88	0,08	0,94
s024f1-1	Dutch	1	0	128,11	6018,81	1230,31	1,03	11,49
s024f1-1	Dutch	1	0	85,46	5709,68	1151,7	0,19	2,56
s024f1-1	Dutch	0	0	88,2	6209,87	1599,34	1,5	1,82
s024f1-1	Dutch	0	0	80,44	7058,69	1427,98	NA	8,72
s024f1-1	Dutch	0	0	56,56	5996,55	1591,82	1,32	1,62
s024f1-1	Dutch	0	0	189,01	6186,85	1251,59	1,86	6,06
s024f1-1	Dutch	0	0	79,03	6757,28	1309,31	1,81	10,84
s024f1-1	Dutch	0	0	95,77	4329	NA	0,11	1,54
s024f1-1	Dutch	1	0	54,05	5067,39	1352,85	0,21	1,47
s024f1-1	Dutch	0	0	54,58	5383,94	1028,19	0,43	2,2
s024f1-1	Dutch	0	0	117,71	6337,91	1160,45	1,62	8,2
s024f1-1	Dutch	1	0	57,02	5118,52	965,56	0,75	4,08
s024f1-1	Dutch	0	0	70,82	5564,12	1082,3	0,04	2,24
s024f1-1	Dutch	0	1	60,59	5895,32	1011,6	1,72	7,46
s024f1-1	Dutch	0	0	68,43	6372,1	1420,43	1,36	5,5
s024f1-1	Dutch	1	0	77,41	4975,58	1344,46	0,09	3,49
s025f1-1	Dutch	0	0	76,7	3979,45	1199,72	0,85	2,77
s025f1-1	Dutch	0	0	62,86	4485,3	1613,65	0,44	3,86
s025f1-1	Dutch	1	0	105,18	5169,64	1752,77	0,19	0,52
s025f1-1	Dutch	0	1	105,96	5744,42	1243,19	1,14	2,56
s025f1-1	Dutch	0	0	145,76	5248,47	1206,2	0,61	4,44
s025f1-1	Dutch	0	0	76,99	4960,72	1511,73	0,33	0,71
s025f1-1	Dutch	0	0	146,57	5713,05	1270,85	1,52	3,65
s025f1-1	Dutch	1	0	149,24	5164,48	1429,95	0,61	0,55
s025f1-1	Dutch	0	0	61,18	4753,92	1337,6	0,23	2,54
s025f1-1	Dutch	0	1	124,07	5534,09	1546,17	0,9	0,58
s025f1-1	Dutch	0	0	81,27	4546,77	1178,8	1,29	3,25
s025f1-1	Dutch	0	0	46,52	4741,17	NA	0,45	4,26
s025f1-1	Dutch	0	0	113,64	6798,2	1026,17	NA	12,44
s025f1-1	Dutch	0	1	181,43	5261,01	1310,18	0,64	1,11
s025f1-1	Dutch	0	0	119,13	6078,49	1402,95	0,25	2,97
s025f1-1	Dutch	0	0	88,56	5544,17	1189,25	0,01	3,28
s025f1-1	Dutch	1	0	38,28	5450,27	1694,35	0,25	2,85
s025f1-1	Dutch	0	0	86,65	5613,75	1718,25	1,04	1,29
s025f1-1	Dutch	1	0	87,7	4470,6	1911,99	0,4	0,31
s025f1-1	Dutch	0	0	44,16	5181,14	994,1	0,49	4,84
s025f1-1	Dutch	0	0	49,25	6046,85	1042,95	1,02	8,65
s025f1-1	Dutch	1	1	47,12	3705,32	1226,03	1,47	14,93
s025f1-1	Dutch	1	0	361,97	5789,79	1322,76	0,37	0,06
s025f1-1	Dutch	0	0	59,57	4815,92	1275,88	0,19	1,59
s025f1-1	Dutch	1	0	86,16	5907,34	1303,81	0,74	9,31
s025f1-1	Dutch	0	0	191,57	5636,29	1122,21	1,49	3,77
s025f1-1	Dutch	1	0	61,87	5454,59	1419,78	0,74	0,07
s025f1-1	Dutch	0	0	61,49	5889,75	1547,09	0,82	0,95
s025f1-1	Dutch	1	0	77,31	4204,01	1624,28	0,03	0,65
s025f1-1	Dutch	1	0	77,55	5186,19	1318,41	0,71	1,08
s025f1-1	Dutch	0	0	47,15	3759,32	1288,21	1,79	3,76
s025f1-1	Dutch	1	0	108,09	4628,71	1208,61	0,08	4,29
s025f1-1	Dutch	0	0	60,37	4213,84	1496,67	0,05	0,38
s025f1-1	Dutch	0	0	230,45	5397,54	1593,29	1,16	2,12
s025f1-1	Dutch	0	0	47,23	5340,22	1307,36	0,41	7,93
s025f1-1	Dutch	0	0	63,25	3441,96	NA	0,9	0,69
s025f1-1	Dutch	0	0	65,85	4497,42	NA	0,18	0,68
s025f1-1	Dutch	0	0	51,63	5242,86	1463,06	0,01	4,14
s025f1-1	Dutch	0	0	52,94	5960,38	1554,14	1,54	2,03
s025f1-1	Dutch	1	0	87,02	5033,84	1471,98	0,11	3,37
s027f1-1	Dutch	0	0	71,61	4314,37	1058,64	0,17	5,59
s027f1-1	Dutch	0	0	86,3	4084,97	899,37	0,79	4,81
s027f1-1	Dutch	0	0	48,91	5255,63	1298,52	1,17	5,86
s027f1-1	Dutch	1	0	58,58	4216,35	1266,38	1,95	17,35
s027f1-1	Dutch	0	0	128,33	5728,1	1462,3	0,69	0,56
s027f1-1	Dutch	0	0	53,66	6445,13	1331,14	0,9	4,83
s027f1-1	Dutch	0	0	98,52	4646,26	961,58	0,09	4,2
s027f1-1	Dutch	0	0	114,93	4732,95	1064,98	0,27	9,44
s027f1-1	Dutch	1	0	68,61	4440,29	NA	0,29	0,37
s027f1-1	Dutch	0	0	148,3	3664,68	1798,61	0,11	0,87
s027f1-1	Dutch	0	0	108,32	3762,69	1122,1	1,19	2,98
s027f1-1	Dutch	0	0	55,49	5799,01	1588,19	1,76	2,93
s027f1-1	Dutch	0	0	95	3525,54	1166,22	1,22	2,27
s027f1-1	Dutch	0	0	52,6	5891,89	1438,08	1,59	4,02
s027f1-1	Dutch	0	0	57,92	5432,94	NA	0,85	0,35
s027f1-1	Dutch	0	0	69,13	4338,75	NA	0,06	0,57
s027f1-1	Dutch	0	0	67,04	4247,3	1403,26	0,08	1,28
s027f1-1	Dutch	0	0	171,9	4450,68	1294,54	0,33	1,56
s027f1-1	Dutch	0	0	108,77	5158,94	1539,97	0,79	0,54
s027f1-1	Dutch	0	0	108,9	6077,55	1646,59	1,63	2,62
s027f1-1	Dutch	0	0	98,25	4024	1426,61	0,23	4,07
s027f1-1	Dutch	0	0	129,33	5024,46	1529,61	0,96	0,58
s027f1-1	Dutch	0	0	68,69	4431,8	1597,15	0,15	0,89
s027f1-1	Dutch	0	1	62,42	5186,47	1191	0,58	4,54
s027f1-1	Dutch	0	0	84,8	4141,92	1757,2	0,11	0,89
s027f1-1	Dutch	0	0	74,22	5093,93	1844,55	0,98	0,14
s027f1-1	Dutch	0	0	69,87	4420,73	1481,29	0,2	0,98
s027f1-1	Dutch	0	0	64,33	6027,81	1214,01	1,08	3,01
s027f1-1	Dutch	0	0	55,3	5379,07	1192	1,31	4,31
s027f1-1	Dutch	0	1	75,67	4472,58	NA	0,21	0,82
s027f1-1	Dutch	0	1	62,03	3743,2	1239,95	0,83	8,09
s027f1-1	Dutch	0	0	68,17	5073,26	1529,07	0,85	1,13
s027f1-1	Dutch	0	0	76,62	4262,76	1520,95	0,51	0,27
s027f1-1	Dutch	1	0	73,58	3488,24	948,38	1,48	4,32
s027f1-1	Dutch	0	0	85,45	5919,09	1596,16	1,58	2,69
s027f1-1	Dutch	0	0	63,06	4780,89	NA	0,53	0,39
s027f1-1	Dutch	0	0	86,28	4573,5	1551,46	0,56	0,16
s027f1-1	Dutch	1	0	62,6	5073,47	1134,77	0,3	8
s027f1-1	Dutch	0	0	38,17	5767,03	1377,01	1,48	2,67
s027f1-1	Dutch	0	0	62,42	4931,65	1437,09	0,06	1,18
s027f1-1	Dutch	0	0	69,75	4492,89	1263,93	0,13	3,17
s027f1-1	Dutch	0	0	72,79	4457,75	1666,37	0,61	0,13
s027f1-1	Dutch	1	0	154,34	4438,82	1130,72	0,92	8,33
s027f1-1	Dutch	0	0	77,42	4099,35	1169,79	1,3	6,73
s027f1-1	Dutch	0	0	70,2	4552,79	1193,82	1,24	5,76
s027f1-1	Dutch	0	0	96,64	4377,08	1318,52	0,63	3,42
s027f1-1	Dutch	0	0	40,12	4812,37	1509,6	0,48	2,1
s027f1-1	Dutch	0	0	128,6	4244,9	1035,17	1,23	7,19
s027f1-1	Dutch	0	0	131,25	3154,53	1501,14	0,92	0,56
s027f1-1	Dutch	0	1	40,9	4144,18	1321,81	0,67	4,76
s027f1-1	Dutch	0	0	33,66	4860,96	1127,24	0,17	12,33
s027f1-1	Dutch	0	0	52,25	4578,52	NA	0,08	1,82
s027f1-1	Dutch	0	0	38,33	4762,77	1850,26	0,16	0,68
s027f1-1	Dutch	0	0	80,68	5418,82	1282,78	0,29	5,29
s027f1-1	Dutch	0	0	44,62	3386,36	1349,12	0,62	0,89
s027f1-1	Dutch	0	0	144,94	NA	991,23	0,44	9,96
s027f1-1	Dutch	0	0	58,99	3775,16	1339,86	0,47	1,71
s027f1-1	Dutch	0	1	62,75	5119,18	1741,92	0,8	0,29
s027f1-1	Dutch	0	0	67,46	4882,69	1198,06	0,63	2,15
s027f1-1	Dutch	0	0	47,4	4059,1	1251,44	0,72	5,63
s027f1-1	Dutch	0	0	47,71	5103,69	1122,79	0,87	2
s027f1-1	Dutch	0	0	65,79	4725,25	1899,05	0,05	1,29
s027f1-1	Dutch	0	0	65,73	4305,45	1721,85	0,13	0,28
s027f1-1	Dutch	0	0	90,8	4567,4	NA	0,46	0,52
s027f1-1	Dutch	0	0	74,96	4410,86	1818,27	0,22	0,32
s027f1-1	Dutch	0	0	88,25	4571,43	1249,72	0,12	1,38
s027f1-1	Dutch	0	1	76,32	4736,71	NA	0,54	0,7
s027f1-1	Dutch	0	1	69,56	6214,59	1545,32	1,42	2,18
s028f1-1	Dutch	0	0	74,16	4586,9	1614,99	0,89	0,3
s028f1-1	Dutch	0	1	73,44	4957,07	1134,64	1,34	6,27
s028f1-1	Dutch	0	0	64,94	3924,52	1897,96	0,22	1,05
s028f1-1	Dutch	0	0	128,39	4913,44	1544,52	1,08	1,61
s028f1-1	Dutch	0	1	49,27	3876,04	1274,74	1,02	10,91
s028f1-1	Dutch	0	0	48,95	4909,09	1741,53	0,73	0,21
s028f1-1	Dutch	0	0	44,53	4024,3	1609,72	0,57	0,75
s028f1-1	Dutch	0	0	88,18	4780,31	1251,38	0,35	1,94
s028f1-1	Dutch	0	0	72,83	5463,09	978,59	1,34	7,22
s028f1-1	Dutch	0	1	35,77	4731,72	1065,94	1,26	5,54
s028f1-1	Dutch	0	0	116,83	5456,84	1109,82	1,54	6,39
s028f1-1	Dutch	0	0	106,4	4931,56	1226,97	1,3	3,36
s028f1-1	Dutch	0	0	63,18	5179,08	1090,28	0,13	9,37
s028f1-1	Dutch	0	0	57,47	5459,96	1275,21	1,12	3,31
s028f1-1	Dutch	0	0	209,67	4617,87	1860,27	0,86	0,46
s028f1-1	Dutch	0	1	70,44	4833,29	1268,42	0,04	2,31
s028f1-1	Dutch	0	0	66,94	4925,26	1399,15	0,57	6,19
s028f1-1	Dutch	0	0	88,77	5131,28	1446,6	0,96	1,99
s028f1-1	Dutch	0	0	71,22	5646,72	1251,85	1,59	5,12
s028f1-1	Dutch	0	0	69,69	5829,44	1484,5	1,43	2,58
s028f1-1	Dutch	0	0	66,55	5070,55	1162,66	1,08	4,99
s028f1-1	Dutch	0	0	80,12	4304,82	1216,35	0,13	1,43
s028f1-1	Dutch	0	0	83,16	5113,17	1289,23	1,25	2,61
s028f1-1	Dutch	0	0	96,66	4510,58	976,23	0,86	2,87
s028f1-1	Dutch	0	1	128,07	4789,89	1138,25	0,8	4,07
s028f1-1	Dutch	0	0	68,46	4254,39	1552,09	0,46	0,57
s028f1-1	Dutch	0	0	51,87	5214,58	1217,61	1,43	4,13
s028f1-1	Dutch	0	0	175,75	5298,75	971,61	2,14	7,24
s028f1-1	Dutch	0	0	123,15	5186,37	1434,56	1,49	2,99
s028f1-1	Dutch	0	0	137,88	3253,79	1670,56	0,26	1,07
s029f1-1	Dutch	0	0	246,64	5041,68	860,32	0,62	5,62
s029f1-1	Dutch	0	0	102,15	5303,24	1024,26	0,11	5,92
s029f1-1	Dutch	0	0	142,77	5707,9	1211,86	1,47	3,4
s029f1-1	Dutch	0	0	90,4	5558,07	1272,54	0,09	3,06
s029f1-1	Dutch	0	0	144,46	5271,22	1064,95	0,04	1,54
s029f1-1	Dutch	0	0	224,12	5251,73	1038,85	0,09	1,91
s029f1-1	Dutch	0	0	48,71	NA	1153,44	0,97	12,89
s029f1-1	Dutch	0	0	87,36	4904,69	1431,45	0,61	1,24
s029f1-1	Dutch	0	0	105,8	5280,35	1102,15	0,5	1,21
s029f1-1	Dutch	0	1	151,66	5366,61	1207,87	0,27	2,09
s029f1-1	Dutch	0	0	77,96	5442,63	1164,88	0,26	1,02
s029f1-1	Dutch	0	0	59,52	5375,77	1247,25	0,86	14,8
s029f1-1	Dutch	0	0	196,63	4775,84	1184,76	0,78	0,67
s029f1-1	Dutch	0	0	60,11	4896	1171,87	1,22	10,86
s029f1-1	Dutch	0	0	174,32	5590,38	1177,21	0,35	2,53
s029f1-1	Dutch	0	0	114,47	4956,82	1231,99	0,27	0,62
s029f1-1	Dutch	0	0	87,31	5393,83	1184,73	0,43	2,07
s029f1-1	Dutch	0	0	95,75	6060,56	932,85	1,05	3,96
s029f1-1	Dutch	0	1	47,59	4505,66	1038,36	0,18	3,12
s029f1-1	Dutch	0	0	73,43	5043,91	1255,15	0,96	1,38
s029f1-1	Dutch	0	0	98,74	5083,84	1053,4	0,81	3,61
s029f1-1	Dutch	0	0	180,23	4890,78	1059,21	0,59	3,15
s029f1-1	Dutch	0	1	39,88	6216,52	1249,19	0,74	1,79
s029f1-1	Dutch	0	0	105,43	5606,57	1193,9	0,19	0,59
s029f1-1	Dutch	0	1	86,27	5311,42	1180,34	0,55	2,98
s029f1-1	Dutch	0	0	77,54	4732,62	1326,16	0,54	1,71
s029f1-1	Dutch	0	0	74,43	5136,62	1310,61	0,07	1,77
s029f1-1	Dutch	0	0	99,59	5114,92	1169,75	0,75	0,32
s029f1-1	Dutch	0	0	61,98	6245,12	1295,39	1,11	2,09
s029f1-1	Dutch	0	0	146,17	5485,49	1239,02	0,1	0,3
s029f1-1	Dutch	0	1	82,73	5025,83	1189,41	1,15	4,09
s029f1-1	Dutch	0	0	57,94	4845,38	861,54	1,38	5,61
s029f1-1	Dutch	0	1	41,67	5061,84	1171,4	0,16	2,5
s029f1-1	Dutch	0	0	83,96	5472	1089,93	1,69	17,12
s029f1-1	Dutch	0	0	76,79	4710,72	938,68	1,34	10,63
s029f1-1	Dutch	0	0	99,53	5099,59	993,54	1,36	14,71
s029f1-1	Dutch	0	0	95,21	5135,23	1058,01	0,71	4,69
s029f1-1	Dutch	0	0	73,84	5619,24	1258,29	0,07	0,31
s029f1-1	Dutch	0	0	62,94	4553,35	985,37	1,42	2,81
s029f1-1	Dutch	0	1	75,55	5222,33	1590,96	0,06	1,03
s029f1-1	Dutch	0	0	62,4	5766	1258,28	0,31	2,04
s029f1-1	Dutch	0	0	42,87	4744,37	1048,31	0,67	3,32
s029f1-1	Dutch	0	0	89,72	5570,15	1276,74	0,26	1,22
s029f1-1	Dutch	0	0	209,3	5152,33	1187,71	0,37	0,97
s029f1-1	Dutch	0	0	156,91	5426,53	1236,78	0,09	0,62
s029f1-1	Dutch	0	0	135,87	5435,12	1341,92	0,42	0,68
s029f1-1	Dutch	0	0	38,79	5991,15	1362,25	1,83	4,34
s029f1-1	Dutch	0	0	119,49	5479,32	988,24	0,58	4,19
s029f1-1	Dutch	0	1	61,62	5391,42	1235,2	0,05	1,08
s029f1-1	Dutch	0	0	91,91	5345,98	1013,27	0,78	1,12
s029f1-1	Dutch	0	0	68,5	5297,71	1109,37	1,19	10,3
s029f1-1	Dutch	0	0	62,19	4904,69	1258,44	0,68	4,75
s029f1-1	Dutch	1	0	57,65	5346,85	1224,29	0,59	7,53
s029f1-1	Dutch	0	0	75,83	5050,47	1332,76	0,02	2,29
s029f1-1	Dutch	0	0	116,87	4737,05	1115,82	1,13	1,24
s029f1-1	Dutch	0	0	106,73	5814	1185,1	0,21	0,74
s029f1-1	Dutch	0	1	92,39	5262,16	1229	0,32	1,87
s029f1-1	Dutch	0	0	78,59	5334,03	1134,25	0,55	0,87
s029f1-1	Dutch	0	0	66,75	4651,42	1225,58	0,34	1,25
s029f1-1	Dutch	0	0	190,81	4723,1	1151,52	1,12	1,78
s035f1-1	Dutch	0	0	80,9	4990,16	915,18	0,13	6,8
s035f1-1	Dutch	0	0	138,65	NA	960,02	0,14	9,17
s035f1-1	Dutch	0	0	102,97	3818,69	1874,21	0,25	0,51
s035f1-1	Dutch	0	0	81,08	4401,23	976,35	0,05	5,98
s035f1-1	Dutch	0	0	51,81	4248,03	1356,21	0,04	1,97
s035f1-1	Dutch	0	0	59,88	4591,65	1364,6	0,27	6,31
s035f1-1	Dutch	0	0	141,18	4496,77	1090,01	0,39	5,36
s035f1-1	Dutch	0	0	75,08	5178,1	977,54	1,23	5,95
s035f1-1	Dutch	0	1	75,89	4234,55	872,11	1,73	7,63
s035f1-1	Dutch	0	1	72,6	4911,35	1021,37	0,53	7,31
s035f1-1	Dutch	0	1	83,27	3321,98	1590,43	0,88	2,56
s035f1-1	Dutch	0	1	83,56	4276,36	1090,13	1,34	4,98
s035f1-1	Dutch	0	0	111,27	4626,42	944,84	0,28	13,86
s035f1-1	Dutch	0	0	73,31	4866,31	1054,98	0,92	5,01
s035f1-1	Dutch	0	0	84,11	4449,25	1085,78	1,37	8,08
s035f1-1	Dutch	0	0	102,42	6283,51	963,96	1,07	7,47
s035f1-1	Dutch	0	0	79,4	4494,49	697,61	1,76	9,66
s035f1-1	Dutch	0	0	81,14	6201,25	942,91	0,78	4,27
s035f1-1	Dutch	0	0	68,48	4880,36	1228,09	0,16	5,07
s035f1-1	Dutch	0	0	132,23	5195,29	1029,41	0,81	2,9
s035f1-1	Dutch	0	0	95,98	5091,49	1128,46	0,9	3,98
s035f1-1	Dutch	0	0	112,66	4822,53	1228,04	0,66	1,34
s035f1-1	Dutch	0	0	101,72	4665,51	1716,2	0,32	0,55
s035f1-1	Dutch	0	0	102,8	3013,3	968,58	NA	NA
s035f1-1	Dutch	0	0	63,12	5263,85	974,19	1,22	15,91
s035f1-1	Dutch	0	0	52,96	3530,76	1238,51	1,57	2,76
s035f1-1	Dutch	0	0	107,84	5052,64	948,01	0,36	5,2
s035f1-1	Dutch	0	1	51,26	3557,4	1721,99	1,09	3,01
s035f1-1	Dutch	0	0	73,4	4716,82	1528,57	0,84	1,37
s035f1-1	Dutch	0	0	64,26	4699,04	932,97	0,86	4,27
s035f1-1	Dutch	0	0	65,17	4501,17	894,18	0,96	24,11
s035f1-1	Dutch	0	0	79,11	4213,78	1440,15	0,13	1,9
s035f1-1	Dutch	0	0	58,3	5109,89	1375,05	0,46	1,24
s035f1-1	Dutch	0	0	79,68	4461,36	1074,74	0,36	3,67
s035f1-1	Dutch	0	0	55,69	4873,46	1332,05	0,25	2,2
s035f1-1	Dutch	0	0	37,85	4386,32	1050,37	1,35	5,73
s035f1-1	Dutch	1	0	36,88	NA	1582,23	1,84	3,86
s035f1-1	Dutch	0	0	44,44	4523,59	1231,32	0,09	2,22
s035f1-1	Dutch	0	0	92,04	4120,9	1449,83	0,62	0,11
s035f1-1	Dutch	0	0	53,11	5443,65	1010,25	0,46	2,86
s035f1-1	Dutch	0	0	57,56	4726,07	1330,75	1,22	5
s035f1-1	Dutch	0	0	75,58	5359,76	1366,22	0,71	3,26
s035f1-1	Dutch	0	0	51,48	6270,29	983,55	1,31	4,79
s035f1-1	Dutch	0	0	74,21	6017,58	1350,44	1,51	4,69
s035f1-1	Dutch	0	0	135,09	6090,56	909,84	0,79	5,76
s035f1-1	Dutch	0	0	93,77	4520,49	1242,68	0,3	3,32
s035f1-1	Dutch	0	0	51,31	4680,85	1208,72	0,11	3,44
s035f1-1	Dutch	0	0	87,48	4417,98	1716,92	0,43	0,06
s035f1-1	Dutch	0	1	50,5	4207,13	940,9	1,15	6,2
s035f1-1	Dutch	0	0	39,93	4209,62	1058,51	1,69	13,7
s035f1-1	Dutch	0	0	73,66	5820,87	1108,31	0,6	3
s035f1-1	Dutch	0	0	68,31	4869,88	1244,36	0,53	5,54
s035f1-1	Dutch	0	0	59,87	5195,89	1269,56	1,09	3,34
s035f1-1	Dutch	0	0	64,92	4963,13	1443,32	0,04	0,57
s035f1-1	Dutch	0	0	45,68	4168,3	1394,15	0,23	5,14
s035f1-1	Dutch	0	0	60,41	4630,71	1147,8	1,83	14,13
s035f1-1	Dutch	0	0	60,8	4715,98	1512,53	0,49	1,21
s037f1-1	Dutch	0	0	58,83	4135,18	1710,33	0,47	0,62
s037f1-1	Dutch	0	0	67,95	5296,31	1118,68	0,01	1,18
s037f1-1	Dutch	0	0	72,36	5057,88	1488,91	0,26	3,19
s037f1-1	Dutch	0	0	82,44	3760,58	1354,41	0,7	2,03
s037f1-1	Dutch	0	0	116,35	4232,26	1355,62	0,67	0,34
s037f1-1	Dutch	0	0	87,12	5480,26	1219,43	0,93	2,35
s037f1-1	Dutch	0	0	67,76	4017,61	1662,86	0,31	0,08
s037f1-1	Dutch	0	0	50,9	4661,76	1621,74	0,64	0,26
s037f1-1	Dutch	0	0	133,76	5512,91	1372,55	0,28	0,54
s037f1-1	Dutch	0	0	79,12	4393,44	1889,29	0,06	1,12
s037f1-1	Dutch	0	0	103,71	4461,71	1581,38	0,31	1,14
s037f1-1	Dutch	0	0	73,55	4010,36	1615,59	0,12	0,16
s037f1-1	Dutch	0	0	85,4	4601,08	1154,65	0,01	1,92
s037f1-1	Dutch	0	0	74,04	4110,55	1297,96	0,58	1,89
s037f1-1	Dutch	0	0	67,99	3736,58	1211	0,93	2,5
s037f1-1	Dutch	0	0	73,64	5722,72	1587,75	0,43	5,92
s037f1-1	Dutch	1	0	50,26	5366,92	1719,76	0,35	2,41
s037f1-1	Dutch	1	0	71,62	4195,64	1393,34	0,27	2,06
s037f1-1	Dutch	0	0	54,67	4268,45	1505,1	1,17	5,6
s037f1-1	Dutch	0	0	74,44	6215,8	1189,84	0,97	6,48
s037f1-1	Dutch	0	0	103,07	6144,85	1186,01	1,71	5,87
s037f1-1	Dutch	0	0	87,04	4192,53	995,94	0,48	2,87
s037f1-1	Dutch	0	0	58,03	4969,46	1498,45	1,11	1,73
s037f1-1	Dutch	0	0	103,78	4345,39	1363,22	0,25	0,58
s037f1-1	Dutch	0	0	113,31	5122,79	1362,39	0,51	0,48
s037f1-1	Dutch	0	1	59,51	4809,68	1590,58	0,41	1,2
s037f1-1	Dutch	0	0	51,93	4378,41	NA	0,16	1,41
s037f1-1	Dutch	0	0	63,7	4382,31	NA	0,16	0,79
s037f1-1	Dutch	0	0	62,59	3912,39	NA	0,03	1,2
s037f1-1	Dutch	0	0	46,99	5741,21	NA	0,55	8,17
s037f1-1	Dutch	0	0	67,36	3772,88	1128,2	1,13	6,93
s037f1-1	Dutch	0	0	61,49	5052,3	1029,97	0,98	7,57
s037f1-1	Dutch	0	0	90,6	5746,15	1637,65	1,54	1,97
s037f1-1	Dutch	0	0	62,17	4531,37	NA	0,09	1,22
s037f1-1	Dutch	0	0	86,53	6219,81	1213,4	1,99	5,91
s037f1-1	Dutch	0	0	50,22	4313,77	1391	1,96	13,11
s037f1-1	Dutch	0	0	65,65	3935,21	1369,59	1,11	4,86
s037f1-1	Dutch	0	0	46,24	5165,05	NA	0,62	1,02
s037f1-1	Dutch	0	0	80,65	6254,66	1542,73	1,52	4,78
s037f1-1	Dutch	0	0	61,59	5480,09	1759,7	1,09	0,45
s037f1-1	Dutch	0	1	64,91	3947,55	1214,4	1,02	1,9
s037f1-1	Dutch	0	0	58,9	4763,1	NA	0,1	2,33
s037f1-1	Dutch	0	0	50,39	5731,16	1431,78	1,07	4,14
s037f1-1	Dutch	0	1	51,37	3216,51	1038,37	1,42	3,86
s037f1-1	Dutch	0	0	80,7	4482,75	NA	0,17	0,21
s037f1-1	Dutch	0	0	53,23	6112,54	1473,74	1,81	4,87
s037f1-1	Dutch	1	1	59,74	3776,86	1618,4	1,54	5,88
s037f1-1	Dutch	0	0	58,41	4429,65	1459,23	0,04	0,04
s037f1-1	Dutch	0	0	145,55	3448,2	1669,82	0,66	0,55
s037f1-1	Dutch	1	1	69,93	4020,12	1291,26	1,09	2,3
s037f1-1	Dutch	0	1	74,16	5275,61	1394,64	0,87	11,87
s037f1-1	Dutch	0	0	55,73	4191,72	1193,5	0,72	4,73
s037f1-1	Dutch	0	0	43,46	4075,75	1808,38	0,06	0,24
s037f1-1	Dutch	0	1	77,51	4429,07	1824,79	0,25	0,45
s037f1-1	Dutch	0	0	66,24	4509,28	1230,88	0,75	3,62
s037f1-1	Dutch	0	0	58,1	4642,67	1706,65	0,17	0,25
s037f1-1	Dutch	0	0	41,68	5798,16	1368,2	1,57	3,24
s037f1-1	Dutch	0	0	38,11	5765	1740,62	1,21	2,06
s037f1-1	Dutch	0	0	67,13	4786,37	1368,46	0,02	2,6
s037f1-1	Dutch	0	0	52,69	NA	NA	1	0,03
s037f1-1	Dutch	0	0	98,72	5915,02	1446,81	1,58	3,15
s037f1-1	Dutch	0	0	151,03	5152,96	1640	0,64	0,48
s037f1-1	Dutch	0	0	95,02	5965,85	1259,41	1,65	5,69
s037f1-1	Dutch	0	0	63,45	4610,74	1363,06	0,01	2,27
s037f1-1	Dutch	0	0	59,4	3536,5	1523,23	0,13	0,37
s037f1-1	Dutch	0	0	95,58	4028,57	1250,42	0,97	4,92
s038f1-1	Dutch	0	0	124,49	4341,18	1525,38	0,71	0,05
s038f1-1	Dutch	0	0	61,27	5145,96	1316,08	0,23	0,6
s038f1-1	Dutch	0	0	110,38	5114,99	1597,41	0,1	0,57
s038f1-1	Dutch	0	0	75,11	5686,92	1579,65	0,7	0,34
s038f1-1	Dutch	0	0	148,78	5046,12	1521,44	0,29	0,21
s038f1-1	Dutch	0	0	98,59	5454,54	1452,29	0,14	1,38
s038f1-1	Dutch	0	0	54,22	4498,07	1467,33	0,76	0,11
s038f1-1	Dutch	0	0	101,96	4028,07	1636,95	0,96	1
s038f1-1	Dutch	0	1	74,62	4014,04	1397,78	1,12	1,35
s038f1-1	Dutch	0	0	68,44	4187,12	1394,32	0,95	0,41
s038f1-1	Dutch	0	0	67,12	5287,55	1487,13	0,16	0,68
s038f1-1	Dutch	0	1	62,17	3947,8	1135,37	1,4	2,57
s038f1-1	Dutch	0	0	78,06	4479,26	1564,09	0,87	0,2
s038f1-1	Dutch	0	0	57,33	4078,99	1367,01	1,45	2,88
s038f1-1	Dutch	0	0	79,72	4989,1	1665,63	0,64	0,06
s038f1-1	Dutch	0	0	86,93	4287,96	1744,77	0,18	0,65
s038f1-1	Dutch	0	0	85,9	4035,28	1535,52	0,68	0,6
s038f1-1	Dutch	0	1	97,65	4033,86	1527,83	0,97	2,89
s038f1-1	Dutch	0	1	154,76	4447,15	1678,55	0,3	0,75
s038f1-1	Dutch	0	0	77,47	3661,34	1537,35	0,67	0,47
s038f1-1	Dutch	0	0	83,15	5971,67	1501,89	0,33	0,55
s038f1-1	Dutch	0	0	96,93	5333,13	1458,19	0,27	4,09
s038f1-1	Dutch	0	0	61,21	4124,95	1581,85	0,95	2,69
s038f1-1	Dutch	0	0	86,91	3478,25	1364,87	0,56	1,04
s038f1-1	Dutch	0	0	93	4210,12	1579,54	0,75	0,25
s038f1-1	Dutch	0	0	72,19	5017,22	1517,88	0,59	0,54
s038f1-1	Dutch	0	1	61,86	4302,83	1347,81	1,57	6,73
s038f1-1	Dutch	0	1	50,81	3677,75	1396,26	0,67	0,96
s038f1-1	Dutch	0	0	65,6	NA	NA	1,17	1,72
s038f1-1	Dutch	1	0	52,81	4097,88	1404,67	1,31	3,87
s045f1-1	Dutch	0	0	88,49	5248,73	1143,79	1,12	3,23
s045f1-1	Dutch	1	0	96,92	5759,7	903,17	0,1	10,38
s045f1-1	Dutch	0	0	49,56	5520,27	1186,55	0,37	10,48
s045f1-1	Dutch	0	0	93,79	6096,23	1032,27	0,73	8,25
s045f1-1	Dutch	0	0	75,72	5018,3	NA	0,09	4,95
s045f1-1	Dutch	1	0	107,22	5120,74	1173,65	0,14	2,54
s045f1-1	Dutch	0	0	235,31	5029,14	835,9	1,08	12,13
s045f1-1	Dutch	0	1	56,97	4614,96	1107,07	0,56	1,62
s045f1-1	Dutch	0	0	101,78	4722,98	1068,06	0,52	3,65
s045f1-1	Dutch	1	0	87,78	5908,24	957,32	0,27	8,64
s045f1-1	Dutch	0	0	71,35	4959,11	1092,03	0,28	3,59
s045f1-1	Dutch	0	0	150,62	5921,57	903,09	0,29	7,6
s045f1-1	Dutch	0	0	78,39	4457,52	1111,5	1,2	2,92
s045f1-1	Dutch	0	0	61,42	5683,56	1062,65	0,96	3,95
s045f1-1	Dutch	0	0	143,99	5692,64	871,97	0,59	6,45
s045f1-1	Dutch	0	0	46,07	4739,78	1030,73	0,65	5,4
s045f1-1	Dutch	0	0	148,86	NA	910,69	0,01	6,29
s045f1-1	Dutch	0	0	91,64	5965,27	1033,17	1,31	4,84
s045f1-1	Dutch	0	0	93,6	5271,4	1423,37	0,12	1,99
s045f1-1	Dutch	0	0	108,41	NA	1183,83	1,16	2,94
s045f1-1	Dutch	0	0	44,99	NA	902,34	0,81	7,18
s045f1-1	Dutch	0	0	97,93	4922,21	1273,98	0,33	2,53
s045f1-1	Dutch	0	0	98,41	5413,07	842,2	0,36	4,87
s045f1-1	Dutch	0	1	132,68	5317,37	1103,7	0,3	4,42
s045f1-1	Dutch	0	0	56,34	3699,56	1281,36	0,81	1,32
s045f1-1	Dutch	0	0	46,39	3801,29	918,01	1,65	7
s045f1-1	Dutch	0	0	78,6	5279,29	954,08	0,86	16,43
s045f1-1	Dutch	0	0	81,48	5433,65	797,48	0,91	9,07
s045f1-1	Dutch	0	0	112,22	5835,18	1021,66	0,36	14,28
s045f1-1	Dutch	0	0	54,46	6146,72	1501,62	1,79	3,67
s045f1-1	Dutch	0	0	56,24	5421,52	873,77	0,58	10,78
s045f1-1	Dutch	0	1	46,12	5142,64	1136,12	0,15	1,04
s045f1-1	Dutch	0	0	120,22	5876,45	1017,25	0,64	14,16
s045f1-1	Dutch	0	0	58,14	5287,6	922,07	0,68	7,89
s045f1-1	Dutch	0	0	56,73	5201,85	1279,49	1,09	2,07
s045f1-1	Dutch	0	1	80,11	4769,83	1152,03	0,77	2,1
s045f1-1	Dutch	0	0	44,36	4742,77	1264	0,23	1,05
s045f1-1	Dutch	0	0	74,02	5233,71	1331,15	0,02	3,9
s045f1-1	Dutch	0	0	105,74	4779,25	1141,62	0,28	1,14
s045f1-1	Dutch	0	0	67,46	5155,39	1439,12	0,15	2,36
s045f1-1	Dutch	0	1	76,87	4897,17	1078,79	0,28	2,8
s045f1-1	Dutch	0	0	162,62	5412,03	1124,52	0,75	2,28
s045f1-1	Dutch	0	1	54,98	5115,29	1351,74	0,63	0,08
s045f1-1	Dutch	0	1	67,29	4448,26	1326,52	0,65	0,6
s045f1-1	Dutch	0	0	55,42	4178,6	1192,49	0,15	1,46
s045f1-1	Dutch	0	0	58,4	4459,99	997,01	1,92	12,04
s045f1-1	Dutch	0	1	55,91	4411,82	1341,38	0,88	2,61
s045f1-1	Dutch	0	1	39,72	5284,52	965,88	1,85	NA
s045f1-1	Dutch	0	1	99,44	4831	1144,08	1,18	3,82
s045f1-1	Dutch	0	0	69,42	5128,77	1277,92	1,38	11,7
s045f1-1	Dutch	0	0	91,13	5478,41	948,15	0,15	1,69
s047f1-1	Dutch	0	0	54,7	5058,87	1091,78	0,98	15,23
s047f1-1	Dutch	1	0	51,98	5194,38	1113,78	0,23	1,3
s047f1-1	Dutch	0	0	77,81	4621,63	1180,13	1,06	2,09
s047f1-1	Dutch	1	1	70,9	3857,86	945,12	NA	NA
s047f1-1	Dutch	0	0	66,46	4419,62	1188,68	1,42	2,06
s047f1-1	Dutch	0	0	40,22	5144,3	1290,86	0,68	1,69
s047f1-1	Dutch	0	0	105,62	5983,49	1363,97	0,55	0,99
s047f1-1	Dutch	0	0	73,88	NA	1322,28	1,14	2,32
s047f1-1	Dutch	0	0	51,37	5294,11	1374,79	0,83	3,15
s047f1-1	Dutch	1	1	75,69	3841,32	1147,65	0,45	3,65
s047f1-1	Dutch	0	1	68,99	3565,76	1173,09	0,25	2,85
s047f1-1	Dutch	1	0	82,35	5466,02	1449,1	0,34	0,05
s047f1-1	Dutch	1	0	118,44	3765,84	822,06	1,3	12,09
s047f1-1	Dutch	0	0	140,29	3205,3	1194,47	2,3	11,85
s047f1-1	Dutch	0	0	54,39	5056,62	963,64	0,71	4,46
s047f1-1	Dutch	0	0	74,04	3515,28	1532,05	0,91	0,82
s047f1-1	Dutch	0	0	98,03	4626,09	907,62	1,2	5,26
s047f1-1	Dutch	0	1	60,68	4848,94	1084,44	0,27	2,5
s047f1-1	Dutch	0	0	73,37	4071,99	990,45	1,61	5,29
s047f1-1	Dutch	0	0	71,32	4104,06	1372,23	0,09	1,96
s047f1-1	Dutch	0	1	74,55	4116,91	1345,9	1,7	8,66
s047f1-1	Dutch	0	0	56,93	3108,58	1117,6	1,94	8,19
s047f1-1	Dutch	1	0	30,2	3981,52	1228,06	NA	NA
s047f1-1	Dutch	0	0	35,84	4952,35	576,4	0,1	21,05
s047f1-1	Dutch	1	0	59,92	4982,04	1062,12	0,15	4,23
s047f1-1	Dutch	0	0	101,23	NA	1096,97	0,27	0,79
s047f1-1	Dutch	0	0	55,31	4638,32	1397,44	1,65	8,23
s047f1-1	Dutch	0	1	56,96	3430,91	678,42	NA	NA
s047f1-1	Dutch	1	0	82,99	4653,43	1242,01	0,39	1,33
s047f1-1	Dutch	0	0	68,37	3938,39	904,71	1,47	6,81
s047f1-1	Dutch	1	0	61,67	5523,64	1387,09	0,36	5,07
s047f1-1	Dutch	0	0	69,17	4732,5	1436,06	0,76	0,13
s047f1-1	Dutch	0	0	109,44	4626,25	1034,89	0,19	5,9
s047f1-1	Dutch	0	0	64,41	3672,01	954,5	0,07	3,13
s047f1-1	Dutch	0	0	39,63	4486,93	1104,66	0,61	7,04
s047f1-1	Dutch	0	0	67,13	4966,84	841	0,54	7,82
s047f1-1	Dutch	0	0	57,86	5274,25	1045,85	0,28	1,75
s047f1-1	Dutch	0	0	58,5	5475,77	1121,2	0,04	2,64
s047f1-1	Dutch	0	0	48,33	5265,87	1103,52	0,29	2,28
s047f1-1	Dutch	0	0	39,8	NA	805,16	1,45	NA
s047f1-1	Dutch	0	0	38,53	4239,86	829,1	1,48	21,72
s047f1-1	Dutch	0	0	67,93	4785,79	1318,96	0,07	2,24
s047f1-1	Dutch	1	0	47,13	4366,52	1236,84	0,77	6,45
s047f1-1	Dutch	0	0	55,41	4595,14	1114,52	0,71	4,89
s047f1-1	Dutch	0	0	105,7	6696,82	846,53	2,3	11,96
s047f1-1	Dutch	1	0	44,22	4450,39	847,53	NA	NA
s047f1-1	Dutch	0	0	74,59	4081,36	1112,41	0,41	3,35
s047f1-1	Dutch	1	0	40,44	4760,59	1147,23	0,21	2,89
s047f1-1	Dutch	1	0	97,5	3018,81	1537,11	0,97	0,71
s047f1-1	Dutch	0	0	44,62	4406,71	992,12	1,96	10,96
s047f1-1	Dutch	0	0	75,81	3725,06	1379,24	1,17	6,66
s047f1-1	Dutch	0	0	41,66	4904,37	1351,07	0,55	2,75
s047f1-1	Dutch	1	0	43,92	4091,98	1189,04	0,14	5,33
s047f1-1	Dutch	0	1	42,08	3949,35	1061,63	0,83	3,79
s047f1-1	Dutch	0	0	64,49	3981,63	1471,1	0,06	0,8
s047f1-1	Dutch	0	0	54,42	4702,95	1155,28	0,53	2,23
s047f1-1	Dutch	0	0	69,32	4191,12	1368,86	0,11	1,29
s048f1-1	Dutch	0	0	174,94	5297,92	1660,72	0,84	1,17
s048f1-1	Dutch	0	0	47,57	4925,9	1272,63	0,5	2,65
s048f1-1	Dutch	0	0	86,4	5379,67	1605,37	0,67	0,76
s048f1-1	Dutch	0	0	81,5	5404,59	1732,17	1,06	1,02
s048f1-1	Dutch	0	0	65,17	3917,92	1335,04	1,28	2,23
s048f1-1	Dutch	0	0	38,09	3447,57	1013,16	1,67	8,62
s048f1-1	Dutch	0	0	96,93	5815,47	1250,38	0,74	3,46
s048f1-1	Dutch	0	0	120,62	5808,32	1487,01	1,55	2,91
s048f1-1	Dutch	0	0	52,83	5434,33	1534,83	0,72	1,39
s048f1-1	Dutch	0	0	75,82	4888,94	1394,36	0,04	0,55
s048f1-1	Dutch	0	0	79,25	5955,76	1378,02	1,08	2,88
s048f1-1	Dutch	0	0	129,71	4652,26	NA	0,69	0,74
s048f1-1	Dutch	0	0	43,98	4771,9	1681,92	0,56	0,49
s048f1-1	Dutch	0	0	83,13	4531,3	1149,78	1,02	3,84
s048f1-1	Dutch	0	0	38,16	4819,74	1523,91	0,21	2,32
s048f1-1	Dutch	0	0	48,76	5436,91	1489,02	0,41	3,22
s048f1-1	Dutch	0	0	92,78	4552,17	1563,12	0,37	0,84
s048f1-1	Dutch	0	1	104,62	5407,52	1795,96	0,79	0,29
s048f1-1	Dutch	1	0	70,5	4033,19	1337,8	1,71	9,7
s048f1-1	Dutch	0	1	33,45	3583,07	1348,69	0,54	2,37
s048f1-1	Dutch	0	0	174,83	4433,14	NA	0,31	0,43
s048f1-1	Dutch	0	0	89,47	4335,18	1405,29	0,05	0,92
s048f1-1	Dutch	0	1	59,11	5276,42	1429,85	0,14	0,35
s048f1-1	Dutch	0	0	78,09	4905,57	1448,29	0,36	0,31
s048f1-1	Dutch	0	1	122,88	4569,55	1451,57	0,12	0,74
s048f1-1	Dutch	0	0	116,18	5095,66	1659,48	0,53	4,68
s048f1-1	Dutch	0	0	68,5	5038,98	NA	0,29	2,07
s048f1-1	Dutch	0	0	72,38	3497,76	1707,88	0,07	0,35
s048f1-1	Dutch	0	0	133,79	5277,27	1393,22	0,17	0,91
s048f1-1	Dutch	1	0	205,11	3629,27	1236,43	0,79	3,18
s048f1-1	Dutch	0	0	114,58	6289,85	1380,29	1,64	5,98
s048f1-1	Dutch	0	0	89,06	5540,61	1252,02	1,28	3,4
s048f1-1	Dutch	0	0	64,74	4931,47	1706,77	0,65	0,73
s050f1-1	Dutch	0	1	55,17	4157,72	1248,62	0,3	2,32
s050f1-1	Dutch	0	1	74,59	4243,9	1573,15	0,37	0,32
s050f1-1	Dutch	0	0	71,27	3194,98	1305,72	1,81	4,99
s050f1-1	Dutch	0	0	76,99	4128,23	1252,52	0,08	8,33
s050f1-1	Dutch	0	0	83,76	5498,16	1255,46	2,01	6,1
s050f1-1	Dutch	0	0	60,6	3812,08	1729,89	1,62	4,52
s050f1-1	Dutch	0	0	103,07	5114,36	915,74	0,96	8,46
s050f1-1	Dutch	0	1	73,69	4211,58	NA	0,16	0,21
s050f1-1	Dutch	0	0	73,86	3398,15	1257,97	2,12	4,95
s050f1-1	Dutch	1	0	117,64	4864,3	1033,43	1,06	5,28
s050f1-1	Dutch	0	0	68,03	4940,19	NA	0,04	2,09
s050f1-1	Dutch	0	1	57,44	4374,84	985,61	0,12	5,25
s050f1-1	Dutch	0	0	105,75	5484,26	1401,07	1,62	3,47
s050f1-1	Dutch	0	1	63,95	5763,77	1555,46	1,67	3,25
s050f1-1	Dutch	0	0	132,36	6039,78	736,22	0,52	6,51
s050f1-1	Dutch	0	0	38,73	6174,33	1039,08	1,16	10,9
s050f1-1	Dutch	0	0	77,02	5427,14	1120,25	1,44	7,28
s050f1-1	Dutch	0	0	42,5	4303,09	1671,5	0,22	1,17
s050f1-1	Dutch	1	0	101,83	3970,48	1323,47	0,12	3,37
s050f1-1	Dutch	0	0	125,98	5058,69	911,54	0,03	5,47
s050f1-1	Dutch	0	0	48,7	5739,97	1105,18	0,79	3,41
s050f1-1	Dutch	0	0	73,62	4592,44	NA	0,54	0,94
s050f1-1	Dutch	0	0	59,17	5463,82	1920,54	1,11	0,58
s050f1-1	Dutch	0	0	124,47	5377,3	1116,3	1,41	5,89
s050f1-1	Dutch	0	0	54,48	6551,67	1331,85	NA	8,25
s052f1-1	Dutch	0	0	65,65	6257,88	1293,89	2,27	6,54
s052f1-1	Dutch	0	0	132,36	6243,47	1537,1	1,96	4,21
s052f1-1	Dutch	0	0	75,43	6044,61	1239,25	1,56	5,02
s052f1-1	Dutch	0	0	91,46	4904,18	1099,57	0,02	2,9
s052f1-1	Dutch	0	0	127,3	5533,85	1420,69	1,04	1,68
s052f1-1	Dutch	0	0	105,7	5842,01	1209,46	1,3	5,25
s052f1-1	Dutch	0	1	101,06	6551,12	999,53	2,24	9,79
s052f1-1	Dutch	0	0	91,71	6360,77	1070,87	1,84	7,97
s052f1-1	Dutch	0	0	49,77	6087,36	1317,15	1,63	4,18
s052f1-1	Dutch	0	0	66,5	5519,21	1711,97	0,75	0,39
s052f1-1	Dutch	0	0	76,32	6513,1	1139,98	1,61	9,2
s052f1-1	Dutch	0	0	88,75	5842,33	1473,59	1,31	5,58
s052f1-1	Dutch	0	0	97,24	5733,89	1471,99	1,5	3,38
s052f1-1	Dutch	0	0	110,26	5386,57	1730,19	1,26	1,16
s052f1-1	Dutch	0	0	136,82	5623,38	1344,76	1,09	3,31
s052f1-1	Dutch	0	0	115,86	5950,39	1238,81	1,95	5,55
s052f1-1	Dutch	0	0	218,95	5270,34	1681,52	0,81	0,46
s052f1-1	Dutch	0	0	61,69	6243,57	1243,45	1,65	4,76
s052f1-1	Dutch	0	0	120,2	5782,53	1321,79	1,43	3,25
s052f1-1	Dutch	0	0	253,84	4680,19	1464,3	0,16	0,41
s052f1-1	Dutch	0	0	36,99	3249,86	1446,55	1,34	1,94
s052f1-1	Dutch	0	1	116,84	5873,95	1354,24	0,98	2,87
s052f1-1	Dutch	0	0	176,13	6632,24	1630,76	2,05	4,77
s052f1-1	Dutch	0	0	116,69	5891,4	1223,84	1,63	7,38
s052f1-1	Dutch	0	0	112,85	4854,18	1575,95	0,2	0,93
s052f1-1	Dutch	0	0	134,65	5777,12	1539,84	1,39	1,73
s052f1-1	Dutch	0	0	83,8	6015,96	1339,7	0,55	3,42
s052f1-1	Dutch	0	0	83,06	6187,7	1390,92	1,67	3,54
s052f1-1	Dutch	0	0	82,34	4753,47	1252,42	0,13	1,53
s052f1-1	Dutch	1	0	67,77	5274,68	1642,8	0,15	1,14
s052f1-1	Dutch	0	0	77,2	6195,79	1510,12	1,61	2,97
s053f1-1	Dutch	0	0	59,6	5092,7	1313,05	0,7	1,54
s053f1-1	Dutch	0	0	128,1	5969,41	864,63	1,32	6,61
s053f1-1	Dutch	0	0	65,21	4829,28	970,22	0,7	4,21
s053f1-1	Dutch	1	1	94,65	4444,13	1160,08	0,9	2,3
s053f1-1	Dutch	0	0	107	3979,53	1055,81	1,64	12,48
s053f1-1	Dutch	0	0	79,37	4617,09	1568,64	0,26	0,02
s053f1-1	Dutch	0	0	69,44	5252,3	931,08	0,13	12,62
s053f1-1	Dutch	0	0	101,91	5107,88	1073,76	0,35	8,35
s053f1-1	Dutch	0	0	95,69	4591,64	1034,52	0,73	8,64
s053f1-1	Dutch	0	0	172,69	5217,24	982,78	0,75	4,63
s053f1-1	Dutch	0	0	87,68	5473,57	1151,57	1,57	5,35
s053f1-1	Dutch	0	0	99,58	5152,01	1168,91	0,4	2,24
s053f1-1	Dutch	0	0	81,98	4117,13	712,61	1	7,17
s053f1-1	Dutch	0	0	94,38	4659,36	1669,13	0,77	1,47
s053f1-1	Dutch	0	0	101,94	4524,18	1221,01	0,34	6,02
s053f1-1	Dutch	0	0	88,65	4435,99	1512,23	0,59	1,12
s053f1-1	Dutch	0	1	86,88	3713,33	NA	0,09	5,05
s053f1-1	Dutch	0	0	119,83	4201	1213,81	0,16	3,98
s053f1-1	Dutch	0	0	65,37	5502,56	1255,58	0,23	9,32
s053f1-1	Dutch	0	0	257,16	4713,65	1080,02	0,25	1,94
s053f1-1	Dutch	0	0	85,99	5564,42	997,48	0,62	9,79
s053f1-1	Dutch	1	0	82,04	4993,53	NA	0,44	5,4
s053f1-1	Dutch	0	0	79,73	4639,2	1185,05	1,02	11,38
s053f1-1	Dutch	1	0	57,57	4067,72	1075,9	2,17	20,41
s053f1-1	Dutch	0	0	95,57	4852,94	1397,15	0,21	4,48
s053f1-1	Dutch	1	0	60,95	3850,89	1024,58	1,92	8,47
s053f1-1	Dutch	0	0	59,28	4510,82	1146,22	0,83	2,09
s053f1-1	Dutch	0	0	56,82	5771,42	936,02	0,74	3,64
s053f1-1	Dutch	1	0	107,6	5471,71	911,34	0,16	7,15
s053f1-1	Dutch	0	1	67,89	4987,37	845,14	1,18	9,35
s053f1-1	Dutch	0	1	32,69	4915,11	1104,1	1,08	11,24
s053f1-1	Dutch	0	1	53,53	4562,85	978	0,74	11,41
s053f1-1	Dutch	0	1	50,37	4349,48	749,39	1,9	10,23
s053f1-1	Dutch	0	0	87,8	4817,11	1414,43	0,65	2,17
s053f1-1	Dutch	0	0	116,76	4890,36	1099,56	0,32	2,88
s053f1-1	Dutch	0	0	120,82	5335,94	1164,23	0,27	2,46
s057f1-1	Dutch	0	0	43,46	5043,15	NA	0,7	0,26
s057f1-1	Dutch	0	0	76,03	5410,61	1686,02	1,24	2,21
s057f1-1	Dutch	0	0	131,61	6902,55	1461,71	NA	6,08
s057f1-1	Dutch	0	0	107,07	4348,29	1704	0,6	0,02
s057f1-1	Dutch	0	0	110,23	5657,46	1691,9	0,92	1,25
s057f1-1	Dutch	0	0	94,68	5120,22	1782,22	0,98	0,63
s057f1-1	Dutch	0	0	123,32	6406,93	922,05	2,29	16,25
s057f1-1	Dutch	1	0	87,28	4965,69	1117,25	0,88	4,42
s057f1-1	Dutch	0	0	86,42	5852,94	1039,93	1,35	12,3
s057f1-1	Dutch	0	0	249,63	5465,54	1809,26	1,4	1,06
s057f1-1	Dutch	0	0	95,04	4688,86	1363,86	0,75	2,21
s057f1-1	Dutch	0	0	68,03	5437,14	1382,14	1,1	2,42
s057f1-1	Dutch	0	0	62,52	4248,11	1632,7	0,15	0,42
s057f1-1	Dutch	0	0	52,73	4357,66	1550,51	0,72	0,14
s057f1-1	Dutch	1	0	86,86	4773,68	1462,61	0,17	0,45
s057f1-1	Dutch	0	0	80,71	3188,97	1061	0,85	4,04
s057f1-1	Dutch	0	0	135,82	5183,23	1518,79	1,31	1,82
s057f1-1	Dutch	0	0	95,62	4488,33	1063,94	0,16	6,69
s057f1-1	Dutch	0	0	109,31	5854,78	NA	1,34	0,57
s057f1-1	Dutch	0	0	92,57	4991,7	1571,35	0,65	0,53
s057f1-1	Dutch	0	0	69,75	4570,35	NA	0,46	1,11
s057f1-1	Dutch	0	0	88,78	3584,97	1108,51	0,18	1,23
s057f1-1	Dutch	0	0	86,98	5970,66	1704,31	1,59	1,87
s057f1-1	Dutch	0	0	110,86	4627,6	NA	0,63	0,89
s057f1-1	Dutch	0	0	140,3	5139,8	NA	0,92	0,42
s057f1-1	Dutch	0	0	150,72	5835,43	1339,02	1,5	3,93
s057f1-1	Dutch	0	0	76,11	4765,87	1821,93	0,78	0,6
s057f1-1	Dutch	0	0	79,92	4648,88	1046,92	0,93	5,23
s057f1-1	Dutch	0	1	54,93	4559,6	1636,04	0,49	1,42
s057f1-1	Dutch	1	0	50,49	4546,88	995,7	0,69	5,62
s057f1-1	Dutch	0	0	78,21	5058,25	1825,74	1,23	0,75
s057f1-1	Dutch	0	0	91,47	4504,23	NA	0,45	1,23
s057f1-1	Dutch	0	0	123,66	5955,62	1312,42	1,69	7,93
s057f1-1	Dutch	0	0	61,42	4627,93	926,12	0,12	12,87
s057f1-1	Dutch	1	1	102,94	4735,47	1138,24	0,35	5,84
s057f1-1	Dutch	0	0	78,09	NA	834,04	1,82	23,29
s057f1-1	Dutch	0	0	60,23	5166,31	1344,47	1,31	3,28
s057f1-1	Dutch	0	0	122,18	5917,98	1525,98	1,3	3,72
s057f1-1	Dutch	0	0	63,45	3192,66	1166,74	1,62	4,48
s057f1-1	Dutch	0	0	65,96	5943,05	1824,27	1,29	1,05
s057f1-1	Dutch	0	0	209,16	3455,35	675,75	2,25	NA
s061f1-1	Dutch	0	0	63,33	4902,43	1227,26	0,24	1,46
s061f1-1	Dutch	0	0	76,9	5246,68	1072,39	0,28	4,61
s061f1-1	Dutch	0	0	83,53	4994,15	1720,98	0,14	0,47
s061f1-1	Dutch	0	0	71,04	4488,62	1253,85	0,31	2,02
s061f1-1	Dutch	0	1	50,21	5698,71	NA	1,05	3,41
s061f1-1	Dutch	0	0	108,26	5365,44	1263,1	0,02	1,09
s061f1-1	Dutch	0	0	155,38	5545,04	1320,63	0,46	0,81
s061f1-1	Dutch	0	0	104,38	5629,57	1240,52	0,86	2,97
s061f1-1	Dutch	0	1	116,3	5931,95	1509,13	0,83	2,44
s061f1-1	Dutch	0	0	59,07	4978,68	1492,37	0,02	2,76
s061f1-1	Dutch	0	0	85,81	5354,53	1191,89	0,43	3,54
s061f1-1	Dutch	0	1	79,12	5215,74	1261,98	0,61	6,74
s061f1-1	Dutch	0	0	67,42	4934,52	1324,76	0,21	2,48
s061f1-1	Dutch	0	0	91,21	5674,86	1184,46	1,26	3,24
s061f1-1	Dutch	0	0	62,58	4161,66	1235,01	1	2,44
s061f1-1	Dutch	0	0	58,7	4286,99	1333,41	0,78	1,18
s061f1-1	Dutch	0	0	63,19	5416,99	1503,7	0,12	0,67
s061f1-1	Dutch	0	0	110,48	4999,73	1447,46	0,51	1,86
s061f1-1	Dutch	0	0	73,9	5213,51	1444,85	0,37	0,41
s061f1-1	Dutch	1	0	98,75	4646,64	1594,89	0,41	0,48
s061f1-1	Dutch	0	1	51,73	4291,54	1673,43	0,52	0,69
s061f1-1	Dutch	0	0	49,59	4525,48	1308,2	0,26	2,56
s061f1-1	Dutch	0	0	57,07	5198,88	1523	0,05	0,18
s061f1-1	Dutch	1	0	187,06	5546,41	1294,26	0,07	0,6
s061f1-1	Dutch	0	1	116,69	5231,63	1396,94	0,28	0,53
s061f1-1	Dutch	0	0	78,14	4464,4	1442,55	0,29	0,07
s061f1-1	Dutch	0	0	73,21	4458,16	1462,08	0,37	0,22
s061f1-1	Dutch	0	0	99,28	4952,23	1368,71	0,55	2,52
s061f1-1	Dutch	1	0	72,22	4987,75	1930,57	0,08	1,18
s061f1-1	Dutch	0	0	86,29	4905,83	1569,58	0,5	0,07
s061f1-1	Dutch	0	0	134,71	5207,68	1110,57	0,48	3,09
s061f1-1	Dutch	0	1	106,75	NA	1311,41	0,24	5,13
s061f1-1	Dutch	0	0	66,85	4982	1311,12	0,25	0,33
s061f1-1	Dutch	0	0	84,92	4585,15	1358,49	0,06	0,88
s061f1-1	Dutch	0	0	54,87	3568	1358,07	0,3	0,05
s061f1-1	Dutch	0	0	61,88	4645,35	1417,68	0,2	0,8
s061f1-1	Dutch	1	0	70,31	5461,01	1777,08	0,12	0,55
s061f1-1	Dutch	0	0	66,02	5154,11	946,64	0,44	4,6
s061f1-1	Dutch	0	0	129,39	5313,64	1252,62	0,15	2,94
s061f1-1	Dutch	0	1	108,73	NA	1264,71	0,05	1,02
s061f1-1	Dutch	0	0	82,43	5603,52	1348,31	0,62	1,29
s061f1-1	Dutch	0	1	107,8	4556,12	1554,04	0,02	0,8
s061f1-1	Dutch	0	0	69,47	3632,23	1558,56	0,42	0,17
s061f1-1	Dutch	0	0	135,09	5853,31	1195,77	1,01	3,22
s061f1-1	Dutch	1	0	79,98	4601,25	1499,37	0,78	1,96
s061f1-1	Dutch	1	0	88,77	4620,46	1426,92	0,68	3,39
s061f1-1	Dutch	0	0	42,15	4489,63	1270,13	0,38	1,61
s061f1-1	Dutch	1	0	92,2	4220,81	1306,85	1,1	2,44
s061f1-1	Dutch	0	0	93,5	6533,24	1129,21	NA	8,04
s061f1-1	Dutch	0	0	106,8	6087,72	1527,97	1,15	3,81
s061f1-1	Dutch	0	1	94,3	4506,45	1229,92	0,86	2,79
s061f1-1	Dutch	0	0	75,57	5681,04	976,77	1,35	5,6
s061f1-1	Dutch	0	0	84,88	5820,67	1175,1	0,68	7,59
s061f1-1	Dutch	0	0	53,82	4210,12	1293,71	0,95	4,44
s061f1-1	Dutch	0	0	90,48	4409,66	1179,88	0,86	2,39
s065f1-1	Dutch	0	0	72,45	6410,6	1394,47	2,27	6,65
s065f1-1	Dutch	0	0	40,28	6127,15	NA	1,36	9,03
s065f1-1	Dutch	0	0	110,58	5823,02	1052,02	0,31	5,9
s065f1-1	Dutch	0	0	106,96	4916,51	944,74	0,44	2,49
s065f1-1	Dutch	0	1	81,96	4080,37	773,27	NA	NA
s065f1-1	Dutch	0	0	138,36	4641,74	1115,82	0,12	3,62
s065f1-1	Dutch	0	0	73,73	5297,56	1489,49	0,45	6,44
s065f1-1	Dutch	0	0	52,25	6153,4	966,7	0,81	24,06
s065f1-1	Dutch	0	0	82,81	6257,88	1055,93	0,47	1,85
s065f1-1	Dutch	0	0	74,48	5739,15	1320,72	1,05	2,58
s065f1-1	Dutch	0	0	96,56	4616,73	1035,98	1,05	1,78
s065f1-1	Dutch	0	0	104,03	5663,69	1469,42	1,04	2,2
s065f1-1	Dutch	0	0	83,96	5262,85	1452,31	0,65	1,44
s065f1-1	Dutch	0	0	38,89	5785,28	1176,69	1,03	4,04
s065f1-1	Dutch	0	1	70,85	4814,59	1081,98	1,3	2,23
s065f1-1	Dutch	0	0	110,29	6173,17	1407,09	1,16	2,83
s065f1-1	Dutch	0	0	50,46	3249,44	1357,09	1,05	1,39
s065f1-1	Dutch	0	0	62,88	5398,37	1530,76	0,18	2,17
s065f1-1	Dutch	0	0	70,58	5666,68	1358,48	0,18	2,23
s065f1-1	Dutch	0	0	57,65	3244,86	1502,4	1,48	1,09
s065f1-1	Dutch	0	0	87,92	4204,34	1384,86	0,63	1,45
s065f1-1	Dutch	0	1	74,71	3661,4	1332,56	0,64	2,46
s065f1-1	Dutch	1	0	80,4	4486,8	1425,23	0,72	0,44
s065f1-1	Dutch	0	0	109,2	3742,99	1211,73	1,5	9,34
s065f1-1	Dutch	0	0	138,04	5657,66	1287,19	0,7	1,87
s065f1-1	Dutch	0	0	79,05	5290,01	664,28	0,11	13,84
s065f1-1	Dutch	0	1	78,05	4216,22	1051,44	1,61	2,77
s065f1-1	Dutch	1	0	65,18	4358,86	1212,48	0,13	2,32
s065f1-1	Dutch	0	1	68,56	4591,17	1437,67	0,66	1,61
s065f1-1	Dutch	0	0	80,6	4950,81	991,01	1,47	3,27
s065f1-1	Dutch	0	1	47,75	4774,28	1169,33	1,09	1,12
s065f1-1	Dutch	0	0	84,9	3635,8	990,73	1,79	7,32
s065f1-1	Dutch	0	0	111,92	5239,93	1624,76	0,53	0,93
s065f1-1	Dutch	0	0	75,3	4915,29	1093,09	0,1	4,19
s065f1-1	Dutch	0	0	60,3	2920,92	1458,85	1,94	5,47
s065f1-1	Dutch	0	0	53,89	4839,26	1297,32	0,36	4,57
s065f1-1	Dutch	0	0	83,93	5488,86	1276,33	1,16	3,4
s065f1-1	Dutch	0	0	70,31	4346,54	1591,14	0,78	0,35
s065f1-1	Dutch	0	1	104,74	4407,13	1023,12	0,01	3,69
s065f1-1	Dutch	0	0	104,5	5413,56	955,1	0,32	4,2
s065f1-1	Dutch	0	0	41,5	4554,33	1451,12	0,27	0,09
s065f1-1	Dutch	0	1	45,54	4206,08	940,23	0,85	11,73
s069f1-1	Dutch	0	1	83,13	4875,13	1729,43	0,35	0,25
s069f1-1	Dutch	0	0	73,22	5126,34	1356,81	0,02	0,78
s069f1-1	Dutch	0	1	114,78	4691,1	1452,03	0,07	1,96
s069f1-1	Dutch	0	0	153,88	4997,51	NA	0,11	0,39
s069f1-1	Dutch	0	1	69,78	4138,17	1653,92	0,15	0,14
s069f1-1	Dutch	0	0	65,61	4645,49	1289,65	0,82	0,07
s069f1-1	Dutch	1	1	76,6	4679,23	1763,02	0,06	0,33
s069f1-1	Dutch	0	0	114,07	5118,09	1735,04	0,05	0,87
s069f1-1	Dutch	0	0	58,42	4630,96	1175,24	0,49	4,34
s069f1-1	Dutch	0	0	35,42	5195,86	NA	0,57	0,22
s069f1-1	Dutch	0	1	72,5	5194,96	1519,92	0,41	0,24
s069f1-1	Dutch	0	0	145,79	5302,75	1415,62	0,07	0,99
s069f1-1	Dutch	0	0	70,59	5164,77	1485,1	0,36	0,59
s069f1-1	Dutch	0	0	48,09	5764,79	1279,61	0,06	4,4
s069f1-1	Dutch	0	0	50,33	5029,55	1277,32	0,1	1,85
s069f1-1	Dutch	0	1	91,81	4613,21	1532,13	0,2	0,6
s069f1-1	Dutch	0	1	43,54	4723,07	1843,75	0,01	0,54
s069f1-1	Dutch	1	1	69,5	5311,15	1231,45	0,45	2,31
s069f1-1	Dutch	0	0	88,56	4629,42	1451,53	0,62	1,65
s069f1-1	Dutch	0	1	35,35	4642,11	1273,12	0,78	11,21
s069f1-1	Dutch	0	1	89,32	4939,95	1198,17	0,16	1,5
s069f1-1	Dutch	0	1	80,17	NA	1736,52	0,45	0,23
s069f1-1	Dutch	0	0	56,92	5423,76	1660,19	0,03	0,76
s069f1-1	Dutch	0	0	51,72	4275,92	NA	0,13	0,93
s069f1-1	Dutch	0	0	74,18	6591,22	1371,98	1,68	4,48
s069f1-1	Dutch	1	0	75,09	3552,41	1852,4	0,52	0,18
s069f1-1	Dutch	0	1	62,89	NA	1135,87	1,07	7,12
s069f1-1	Dutch	0	0	65,44	6317,5	1107,92	0,56	3,19
s069f1-1	Dutch	0	0	51,09	4147,2	NA	0,17	0,8
s069f1-1	Dutch	1	0	68,45	3841,96	1713,45	0,52	0,25
s069f1-1	Dutch	0	0	126,07	5509,6	1040,52	0,1	7,48
s069f1-1	Dutch	0	0	48,78	4046,8	NA	0,13	0,84
s069f1-1	Dutch	0	1	54,6	5576,81	1223,01	0,64	1,64
s069f1-1	Dutch	0	0	105,95	5480,32	1580,14	1,48	3,15
s069f1-1	Dutch	0	1	97,12	3029,33	NA	0,52	1,23
s069f1-1	Dutch	0	0	50,73	5166,79	1553,47	0,94	2,09
s069f1-1	Dutch	0	0	83,37	4868,83	1381,24	0,6	4,24
s069f1-1	Dutch	0	1	101,62	4344,59	1513,69	0,14	0,02
s069f1-1	Dutch	0	1	61,46	4634,95	1630,81	0,07	0,16
s069f1-1	Dutch	0	0	68,72	5092,96	1375,97	0,39	2,1
s069f1-1	Dutch	0	1	99,53	4816,43	1548,91	0,05	0,1
s069f1-1	Dutch	0	0	161,75	4379,31	1197,57	0,35	2,54
s069f1-1	Dutch	1	1	99,22	4957,74	1671,13	0,36	0,38
s069f1-1	Dutch	0	0	59,84	4807,22	1487,08	0,39	0,09
s069f1-1	Dutch	0	1	97,23	4329,43	1532,72	0,88	5,5
s069f1-1	Dutch	0	0	44,61	4440,71	1652,85	0,03	1,28
s069f1-1	Dutch	0	1	47,76	5431,56	1580,57	0,32	1,55
s069f1-1	Dutch	0	0	90,87	4845,42	1577,79	0,13	0,52
s069f1-1	Dutch	0	0	44,62	4675,75	1194,29	0,87	1,8
s069f1-1	Dutch	0	1	80,23	5361,92	1644,07	0,21	0,08
s069f1-1	Dutch	0	0	126,86	4814,42	1488,9	0,35	0,71
s069f1-1	Dutch	0	0	53,82	4486,91	1768,85	0,26	1,53
s069f1-1	Dutch	0	0	148,73	4558,31	1389,06	0,5	0,78
s069f1-1	Dutch	0	0	99,1	4742,98	1442,51	0,46	1,42
s069f1-1	Dutch	0	1	69,86	4480,95	1456,75	0,13	0,78
s069f1-1	Dutch	0	0	93,44	4449,99	NA	0,14	0,23
s069f1-1	Dutch	0	0	66,87	5680,3	1550,34	0,7	2,88
s069f1-1	Dutch	0	0	80,1	NA	1618,61	0,2	1,91
s069f1-1	Dutch	0	0	138,36	5507,49	1897,21	0,49	0,21
s070f1-1	Dutch	1	0	66,86	6505,75	1319,37	1,95	6,08
s070f1-1	Dutch	0	0	179,25	NA	933,05	NA	14,79
s070f1-1	Dutch	0	0	179,64	5989,58	719,66	0,48	2,48
s070f1-1	Dutch	1	1	34,7	4744,78	1092,37	1,31	23,05
s070f1-1	Dutch	0	0	58,76	5687,72	1305,7	0,47	8,17
s070f1-1	Dutch	0	0	82,48	6636,37	704,19	0,08	13,49
s070f1-1	Dutch	0	0	142,13	NA	790,23	1,79	NA
s070f1-1	Dutch	0	0	175,15	6418,06	937,64	1,18	8,31
s070f1-1	Dutch	0	0	118,99	5776,38	854,06	0,79	14,92
s070f1-1	Dutch	0	0	48,59	5963,24	953,51	0,67	6,89
s070f1-1	Dutch	0	0	167,31	NA	1229,03	NA	8,79
s070f1-1	Dutch	0	0	72,09	6875,66	832,02	1,76	16,06
s070f1-1	Dutch	0	0	76,94	6323,43	1010,07	2,19	10,13
s070f1-1	Dutch	0	0	124,12	5458,18	704,58	0,95	NA
s070f1-1	Dutch	0	0	105,59	6598,76	1019,85	2,09	9,38
s070f1-1	Dutch	0	1	62,14	5777,39	993,82	0,27	5,88
s070f1-1	Dutch	0	0	58,62	NA	807,04	1,5	16,95
s070f1-1	Dutch	0	0	75,71	NA	747,2	1,99	NA
s070f1-1	Dutch	0	0	148,75	7066,59	1287,45	NA	8,52
s070f1-1	Dutch	0	0	97,56	NA	1357,14	NA	10,66
s070f1-1	Dutch	0	0	95,31	7048,75	1112,76	2,3	9,04
s070f1-1	Dutch	1	0	154,58	NA	1073,11	NA	17,83
s070f1-1	Dutch	0	0	72,81	6792,63	989,66	1,94	16,3
s070f1-1	Dutch	0	0	166,94	6088,19	938	1,49	6,25
s070f1-1	Dutch	0	0	84,89	6458,51	661,65	2,17	14,88
s070f1-1	Dutch	0	0	48,66	6298,86	1095,23	2,09	11,21
s070f1-1	Dutch	0	0	156,4	6763,53	641,48	NA	NA
s070f1-1	Dutch	0	0	85,6	6450,68	956,54	1,57	11,91
s070f1-1	Dutch	0	0	76,45	6441,06	719,83	1,49	11,09
s070f1-1	Dutch	1	0	53,37	5228,46	895	0,39	5,77
s070f1-1	Dutch	0	1	72,66	4666,85	845,29	1,04	12,77
s070f1-1	Dutch	0	0	70,75	5222,4	773,44	1,55	NA
s070f1-1	Dutch	0	0	63,47	4170,85	851,63	1,61	6,1
s070f1-1	Dutch	0	0	82,63	6915,95	1223,04	NA	9,64
s070f1-1	Dutch	0	0	72,09	5397,27	818,25	0,33	4,4
s070f1-1	Dutch	0	0	123,01	6763,61	687,18	NA	21,66
s070f1-1	Dutch	0	0	104,7	6723,64	917,95	1,26	18,13
s070f1-1	Dutch	1	0	59,12	4863,3	1064,48	0,18	13,52
s070f1-1	Dutch	0	0	142,77	6859,16	1017,04	NA	11,09
s070f1-1	Dutch	0	0	130,7	7032,56	951,28	NA	14,27
s070f1-1	Dutch	0	0	113,12	6989,49	973,02	2,09	16,46
s070f1-1	Dutch	0	0	52,88	6270,02	1533,72	NA	7,04
s070f1-1	Dutch	0	0	141,73	6836,9	910,92	2,21	11,53
s070f1-1	Dutch	0	0	63,26	6438,88	995,09	0,64	10,6
s070f1-1	Dutch	0	0	76,17	6769,9	984,69	NA	11,05
s070f1-1	Dutch	0	0	104,92	6335,62	818,33	0,86	5,11
s070f1-1	Dutch	1	0	105,52	5921,26	1146,01	1,46	5,48
s070f1-1	Dutch	0	1	42,88	4883,63	1156,64	NA	NA
s070f1-1	Dutch	0	0	103,2	4982,88	724,44	1,61	9,18
s070f1-1	Dutch	0	0	175,03	5387,39	NA	2,31	NA
s070f1-1	Dutch	0	1	44,78	5564,48	801,55	1,33	NA
s070f1-1	Dutch	0	1	62,46	5748,7	1089,94	1,24	5,79
s070f1-1	Dutch	0	0	47,21	4984,64	1335,33	0,52	4,98
s070f1-1	Dutch	0	0	57,76	4888,76	889,01	1,19	9,16
s070f1-1	Dutch	1	0	81,85	5468,82	1343,52	1,49	3,58
s070f1-1	Dutch	0	0	84,32	5547,6	976,3	1,56	5,65
s070f1-1	Dutch	0	0	45,86	5327,9	961,58	1,03	7,05
s070f1-1	Dutch	0	0	72,87	6399,17	885,77	0,81	7,3
s070f1-1	Dutch	0	0	112,77	6615,16	1245,03	2,29	6,25
s070f1-1	Dutch	0	0	102,04	6707,86	1040,49	1,78	6,53
s070f1-1	Dutch	0	0	108,69	NA	1089,31	NA	12,1
s070f1-1	Dutch	0	0	65,04	6326,34	1050,59	NA	10,23
s070f1-1	Dutch	0	0	51,95	6768,31	1060,84	0,78	21,04
s070f1-1	Dutch	0	0	96,1	6437,2	859,58	1,4	7,55
s071f1-1	Dutch	0	0	116,41	4585,73	870,84	0,8	3,67
s071f1-1	Dutch	0	0	48,1	3577,89	1748,69	0,5	0,22
s071f1-1	Dutch	1	0	67,48	4415,74	1345,89	0,1	0,94
s071f1-1	Dutch	0	0	58,67	4835,28	936,16	0,83	18,16
s071f1-1	Dutch	0	1	126,6	4905,98	1129,14	1,87	18,31
s071f1-1	Dutch	0	0	153,35	5738,66	1144,07	0,96	8,07
s071f1-1	Dutch	0	0	66,55	5708,77	1232,98	0,36	0,96
s071f1-1	Dutch	0	0	118,07	5749,83	NA	0,35	0,39
s071f1-1	Dutch	0	0	81,63	4638,42	1034,68	2,31	14,12
s071f1-1	Dutch	0	0	63,3	4668,73	1043,15	NA	17,79
s071f1-1	Dutch	0	0	71,35	5064,93	998,65	0,05	3,37
s071f1-1	Dutch	0	0	96,52	4943,61	1018,89	0,75	5,68
s071f1-1	Dutch	0	0	149,9	5794,56	1110,49	0,24	0,5
s071f1-1	Dutch	0	0	106,58	4414,85	1495,69	0,02	0,1
s071f1-1	Dutch	0	0	78,39	4976,73	1427,27	0,15	0,89
s071f1-1	Dutch	0	0	120,33	5389,27	1090,25	0,15	2,12
s071f1-1	Dutch	0	0	99,44	4498,02	1034,49	1,89	7,93
s071f1-1	Dutch	0	0	79,74	4430,69	1143,35	0,62	0,87
s071f1-1	Dutch	0	0	203,43	4712,32	1440,73	0,38	3,05
s071f1-1	Dutch	0	0	128,22	4280,2	881,19	1,74	5,74
s071f1-1	Dutch	0	0	92,71	5555,15	1084,56	0,01	1,63
s071f1-1	Dutch	0	0	211,92	4416,7	790,06	1,56	8,72
s071f1-1	Dutch	0	0	59,01	5123,67	1309,56	0,47	1,37
s071f1-1	Dutch	0	1	109,1	3633,88	1211,2	0,84	2,07
s071f1-1	Dutch	0	0	60,34	4665,23	1166,33	0,34	7,27
s071f1-1	Dutch	0	0	122,57	4840,22	862,77	0,86	5,73
s071f1-1	Dutch	1	0	69,98	4964,6	916,58	1,06	9
s071f1-1	Dutch	0	0	83,87	4220,1	772,38	1,23	5,37
s071f1-1	Dutch	0	0	59,88	5554,87	952,96	0,2	7,89
s071f1-1	Dutch	0	0	117,07	5395,94	1077,35	0,24	3,69
s071f1-1	Dutch	0	0	92,39	4807,83	1057,6	1,09	15,91
s071f1-1	Dutch	0	1	107,38	4716,46	929,19	1,04	6,55
s071f1-1	Dutch	0	0	57,11	5556,75	1155,22	0,03	1,72
s071f1-1	Dutch	0	0	82,73	4699,99	1055,44	1,14	4,28
s071f1-1	Dutch	0	1	74,73	5446,54	1143,81	0,65	2,79
s071f1-1	Dutch	1	0	84,22	4784,42	1074,84	1,1	1,74
s071f1-1	Dutch	0	0	92,65	6099,43	1251,94	0,44	0,72
s071f1-1	Dutch	0	0	96,49	4492,48	1241,02	1,24	4,49
s071f1-1	Dutch	0	0	127,11	NA	876,61	1,55	13,75
s071f1-1	Dutch	0	0	45,02	5671,41	1128,89	0,47	2,25
s071f1-1	Dutch	0	0	54,93	6153,6	1043,67	0,63	2,99
s071f1-1	Dutch	0	0	118,31	4652,24	1181,95	1,38	3,93
s071f1-1	Dutch	0	1	85,23	4162,08	901,3	1,62	4,53
s071f1-1	Dutch	0	0	50,75	4788,14	888,22	1,85	20,82
s071f1-1	Dutch	0	0	107,01	4406,63	977,05	1,28	2,05
s071f1-1	Dutch	0	0	94,73	5498,76	1233,52	0,04	0,39
s071f1-1	Dutch	0	0	77,29	5362,73	1025,99	1,14	11,77
s071f1-1	Dutch	0	0	108,08	4256,87	NA	1,64	6,1
s071f1-1	Dutch	0	0	60,5	3807,8	NA	NA	NA
s071f1-1	Dutch	0	0	69,52	4858,83	1268,57	0,26	2,09
s071f1-1	Dutch	0	0	79,63	5542,75	1044,55	0,1	0,97
s071f1-1	Dutch	1	0	82,47	4579,06	556,84	0,24	17,05
s071f1-1	Dutch	0	0	97,73	5294,5	875,27	0,51	2,69
s071f1-1	Dutch	0	0	112,15	5197,66	996,74	0,29	2,41
s071f1-1	Dutch	0	0	53,9	5914,64	1036,77	1,45	8,46
s071f1-1	Dutch	0	1	102	4098,19	1061,91	0,52	3,51
s071f1-1	Dutch	0	0	92,2	4825,45	1340,48	0,1	2,35
s071f1-1	Dutch	1	0	114,75	4859,97	1157,17	0,72	0,86
s071f1-1	Dutch	0	0	87,75	5311,64	1221,53	0,25	1,25
s071f1-1	Dutch	0	0	84,81	4758,78	NA	0,62	1,96
s071f1-1	Dutch	0	0	67,76	4285,34	1087,1	2,25	19,63
s071f1-1	Dutch	0	0	61,01	4470,74	1368,08	0,2	1,01
s071f1-1	Dutch	0	1	79,84	4350,48	1108,76	0,48	2,75
s071f1-1	Dutch	0	1	128,73	3925,49	714,15	1,95	12,51
s071f1-1	Dutch	0	0	103,6	5795,44	1155,09	0,06	2,52
s071f1-1	Dutch	0	1	70,29	4982,02	1029,71	0,47	3,66
s071f1-1	Dutch	0	1	55,25	4163,12	1229,83	0,62	2,79
s071f1-1	Dutch	0	0	71,65	4612,36	1233,02	0,44	2,33
s071f1-1	Dutch	1	0	118,93	4620,52	1275,58	0,97	2,84
s071f1-1	Dutch	0	0	73,51	3888,49	1406,15	1,16	3,04
s071f1-1	Dutch	0	1	76,99	3305,74	1432,5	1,28	1,17
s072f1-1	Dutch	0	0	92,27	5615,06	1594,13	1,16	1,23
s072f1-1	Dutch	0	0	92,42	6436,3	1588,73	1,8	3,35
s072f1-1	Dutch	0	0	118,65	5165,76	NA	0,67	0,69
s072f1-1	Dutch	0	0	127,88	6476,23	1246,44	1,68	4,29
s072f1-1	Dutch	0	0	88,46	5999,49	1587,34	1	1,07
s072f1-1	Dutch	0	0	74,64	5214,01	1705,07	0,96	1,08
s072f1-1	Dutch	0	0	269,7	5493,82	NA	0,84	0,03
s072f1-1	Dutch	0	0	68,74	4881,64	NA	0,55	0,84
s072f1-1	Dutch	0	0	129,2	5505,76	1792,93	0,99	0,32
s072f1-1	Dutch	0	0	90,41	5859,82	1548,74	1,37	2,66
s072f1-1	Dutch	0	0	70,33	6287,27	1372,4	1,41	7,6
s072f1-1	Dutch	0	0	72,76	5791,83	1568,73	1,47	2,29
s072f1-1	Dutch	0	0	128,28	5523,78	NA	0,92	0,37
s072f1-1	Dutch	0	1	44,43	6454,81	NA	0,91	4,16
s072f1-1	Dutch	1	0	60,22	6140,82	NA	1,5	1,91
s072f1-1	Dutch	1	0	83,42	5586,1	1922,82	0,87	0,08
s072f1-1	Dutch	0	1	65,42	5997,43	1397,44	0,57	5,83
s072f1-1	Dutch	0	0	91,71	5122,82	1246,38	1,24	3,88
s072f1-1	Dutch	0	0	50,9	5413,22	NA	0,72	0,78
s072f1-1	Dutch	0	0	77,09	6455,73	1542,3	1,82	3,23
s072f1-1	Dutch	0	0	118,69	5189,71	NA	0,56	1,03
s072f1-1	Dutch	0	0	31,26	5544,37	1649,7	0,84	1,25
s072f1-1	Dutch	0	0	56,71	5599,95	NA	0,63	0,32
s072f1-1	Dutch	0	0	59,18	6066,04	1402,84	0,99	2,01
s072f1-1	Dutch	0	0	78,18	6456,77	1422,05	2,1	5,16
s072f1-1	Dutch	0	0	69,41	5784,83	NA	0,9	0,38
s072f1-1	Dutch	0	0	44,41	6862,72	1404,14	1,75	7,3
s072f1-1	Dutch	0	0	65,36	5423,63	NA	0,76	0,6
s072f1-1	Dutch	0	0	197,7	4577,55	NA	0,4	1,2
s072f1-1	Dutch	0	1	80,85	5597,47	1366,21	0,78	4,78
s072f1-1	Dutch	0	0	124,9	6741,19	1377,22	2,22	6,4
s072f1-1	Dutch	1	0	56,18	5486,12	1262,06	0,48	4,76
s072f1-1	Dutch	0	0	58,07	NA	1640,78	1,19	1,46
s072f1-1	Dutch	0	1	53,6	5130,93	1219,05	0,18	2,83
s072f1-1	Dutch	0	0	61,52	5888,75	1272,5	0,46	6,28
s072f1-1	Dutch	0	0	135,3	6176,09	1661,64	1,63	2,6
s072f1-1	Dutch	0	0	67,77	6532,69	1265,58	2,04	6,05
s072f1-1	Dutch	0	1	91,48	6289,9	1578,65	1,79	4,75
s072f1-1	Dutch	0	0	52,77	5683,07	1648,94	1,07	1,19
s072f1-1	Dutch	0	0	61,7	6439,52	1566,58	2	5,44
s072f1-1	Dutch	0	1	67,2	6791,83	1214,83	2,12	5,98
s072f1-1	Dutch	0	0	99,77	6431,24	1239,93	1,97	5,83
s072f1-1	Dutch	0	0	81,05	5655,96	NA	0,78	0,34
s072f1-1	Dutch	0	0	76,77	6095,46	1860,39	1,44	1,2
s072f1-1	Dutch	0	0	93,31	5146,43	NA	0,68	1,04
s072f1-1	Dutch	0	0	106,72	6111,47	1724,6	1,39	1,77
s072f1-1	Dutch	0	0	90,21	6524,06	1393,67	1,79	4,74
s072f1-1	Dutch	0	0	130,32	6334,59	1432,62	1,45	2,36
s072f1-1	Dutch	0	0	68,19	6683,1	1402,89	2,08	5,18
s111f1-1	Dutch	0	0	62,12	5749,35	NA	0,91	0,17
s111f1-1	Dutch	0	0	75,89	6433,97	1620,01	1,89	4,08
s111f1-1	Dutch	0	0	132,88	6879,35	1103,28	2,1	7,38
s111f1-1	Dutch	0	0	212,76	6707,58	1026,96	1,19	3,39
s111f1-1	Dutch	0	0	76,16	6608,74	1447,23	1,72	7,09
s111f1-1	Dutch	0	0	75,33	5189,62	NA	0,56	0,61
s111f1-1	Dutch	0	0	57,14	6232,73	1892,26	1,68	2,96
s111f1-1	Dutch	1	0	63,43	5064,67	1568,07	0,2	1,47
s111f1-1	Dutch	0	0	70,1	6298,86	1418,27	1,88	4,3
s111f1-1	Dutch	0	0	154,35	6352,91	903,53	0,75	3,99
s111f1-1	Dutch	0	0	62,96	5564,12	1309,14	0,08	8,01
s111f1-1	Dutch	0	0	86,67	6463,02	1172,53	1,69	6,35
s111f1-1	Dutch	0	0	60,49	4725,97	1414,49	0,19	0,36
s111f1-1	Dutch	0	0	79,88	6842,29	967,37	NA	14,62
s111f1-1	Dutch	0	0	92,38	6985	1064,35	1,91	6,65
s111f1-1	Dutch	0	0	55,07	4574,77	1520,49	0,33	0,69
s111f1-1	Dutch	0	0	98,15	4418,58	1318,55	0,06	1,7
s111f1-1	Dutch	0	0	92	6626,15	1067,61	1,91	10,36
s111f1-1	Dutch	0	0	72,04	4627,46	974,74	0,15	3,19
s111f1-1	Dutch	0	0	98,78	6132,09	1640,73	0,9	0,19
s111f1-1	Dutch	0	0	82,84	5069,65	1786,39	0,61	0,14
s111f1-1	Dutch	0	1	55,5	4402,76	1075,24	0,3	2,89
s111f1-1	Dutch	0	0	79,42	6729,31	1388,68	2,32	6,66
s111f1-1	Dutch	0	0	51,11	NA	1449,76	1,8	4,26
s111f1-1	Dutch	0	1	68,29	3834,06	1687,91	0,35	0,49
s111f1-1	Dutch	0	0	82,96	6738,73	1693,21	2,12	4,16
s111f1-1	Dutch	0	0	95,25	6238,63	1745,1	1,44	1,59
s111f1-1	Dutch	0	0	110,59	5634,2	1091,87	0,79	4,49
s111f1-1	Dutch	0	0	72,53	6954,52	1052,99	NA	12,44
s111f1-1	Dutch	0	0	71,78	5767,82	1808,36	0,93	0,16
s111f1-1	Dutch	0	0	74,46	4828,78	1575,35	0,36	0,17
s111f1-1	Dutch	0	1	51,58	6998,61	1162,4	NA	10,35
s111f1-1	Dutch	0	1	58,78	4454,09	1048,22	1,53	12,4
s111f1-1	Dutch	0	0	112,04	4599,29	1189,53	0,89	1,98
s111f1-1	Dutch	0	0	98,88	6381,91	1551,45	1,87	4,75
s111f1-1	Dutch	0	0	108,29	6708,54	1010,1	1,92	6,32
s111f1-1	Dutch	0	0	109,61	7049,83	993,14	2,15	12,6
s111f1-1	Dutch	0	0	93,74	6598,44	1485,38	2,18	5,09
s111f1-1	Dutch	0	1	51,86	6449,39	1816,77	1,92	4,54
s111f1-1	Dutch	1	0	47,01	5370,9	1577,18	1,31	2,2
s111f1-1	Dutch	1	1	87,82	3876,64	1123,41	0,47	2,32
s111f1-1	Dutch	1	0	45,86	4233,02	1524,78	1,01	9,71
s111f1-1	Dutch	0	0	57,99	4645,32	1120,64	0,24	2,34
s111f1-1	Dutch	0	0	82,06	4555,96	1348,84	0,6	1,79
s115f1-1	Dutch	0	0	59	6227,97	1392,29	0,75	4,76
s115f1-1	Dutch	0	0	207,08	5890,05	1353,34	1,15	1,88
s115f1-1	Dutch	0	0	94,1	5638,43	1703,01	0,6	0,09
s115f1-1	Dutch	0	0	107,91	6305,13	1201,4	2,23	6
s115f1-1	Dutch	0	0	64,6	5431,54	1290,36	0,07	0,41
s115f1-1	Dutch	0	1	73,67	4815,92	1858,54	0,2	0,08
s115f1-1	Dutch	0	0	71,38	5828,21	1372,52	0,83	2,91
s115f1-1	Dutch	0	0	91,26	6038,98	NA	1,31	7,83
s115f1-1	Dutch	1	0	46,71	3417,71	1527,45	0,73	0,68
s115f1-1	Dutch	1	0	97,89	6305,21	1294,83	0,87	4,28
s115f1-1	Dutch	0	0	155,28	6338,72	969,51	1,93	6,82
s115f1-1	Dutch	0	1	79,57	4841,71	1741,29	0,23	0,98
s115f1-1	Dutch	0	0	80,13	6161,2	1170,24	2,13	8,41
s115f1-1	Dutch	0	1	99,54	5204,11	1606,15	0,33	0,13
s115f1-1	Dutch	0	1	51,88	5014,85	1063,85	0,76	2,12
s115f1-1	Dutch	0	1	87,03	4717,98	1193,13	1,48	7,53
s115f1-1	Dutch	1	0	62,7	4897,88	1223,73	0,96	2,34
s115f1-1	Dutch	0	0	86,92	6634,02	935,68	NA	11,35
s115f1-1	Dutch	0	1	55,17	NA	1471,6	0,37	0,02
s115f1-1	Dutch	0	0	119,48	5925,24	1216,48	1,35	5,11
s115f1-1	Dutch	0	0	47,25	5653,61	1540,83	1,67	2,6
s115f1-1	Dutch	0	1	42,57	5197,42	1667,51	0,66	0,04
s115f1-1	Dutch	0	0	110,34	5248,35	1681,84	0,47	0,16
s115f1-1	Dutch	0	0	128,39	6557,6	NA	1,84	10,54
s115f1-1	Dutch	1	0	105,27	5515,93	1323,82	0,3	1,43
s115f1-1	Dutch	0	0	52,65	5460,38	1607,33	0,06	3,53
s115f1-1	Dutch	0	0	67,77	4885,05	1578,96	0,21	0,59
s115f1-1	Dutch	0	0	81,86	5303,64	1114,36	0,54	1,17
s115f1-1	Dutch	0	0	116,58	5668,07	1480,16	0,02	0,6
s115f1-1	Dutch	1	0	61,83	4124,5	1552,27	0,55	0,67
s115f1-1	Dutch	1	0	95,97	5066,15	937,65	0,88	4,07
s115f1-1	Dutch	0	0	128,82	5946,81	1056,19	0,48	6,21
s115f1-1	Dutch	0	0	113,68	5798,13	1485,59	1	1,61
s115f1-1	Dutch	0	0	166,59	6185,18	930,52	1,27	6,83
s115f1-1	Dutch	0	0	73,31	6059,36	1176,98	1,1	4,31
s115f1-1	Dutch	1	0	86,02	5421,93	1240,31	0,13	5,39
s115f1-1	Dutch	0	0	94,01	6234,85	1134,63	2,14	6,45
s126f1-1	Dutch	0	0	137,5	3249,64	1306,45	1,05	5,62
s126f1-1	Dutch	0	0	51,34	5343,27	1264,76	1,04	4,84
s126f1-1	Dutch	0	1	51,27	4607,34	1118,44	0,83	4,95
s126f1-1	Dutch	0	1	81,75	4982,07	1080,03	0,28	1,9
s126f1-1	Dutch	0	0	93,25	5738,14	1145,14	0,66	2,38
s126f1-1	Dutch	0	0	81,89	4308,99	1104,76	0,91	2,19
s126f1-1	Dutch	0	0	97,58	4497,85	886,08	1,51	3,54
s126f1-1	Dutch	0	0	51,78	5163,69	1037,25	0,82	7,32
s126f1-1	Dutch	1	0	77,93	5502,57	911,44	0,1	5,35
s126f1-1	Dutch	0	0	191,8	5302,42	1014,37	0,42	2,92
s126f1-1	Dutch	0	1	42,55	3172,18	1189,14	NA	NA
s126f1-1	Dutch	0	0	89,67	5242,61	1221,65	0,83	2,2
s126f1-1	Dutch	0	0	103,91	5188,73	1337,93	0,66	1,31
s126f1-1	Dutch	0	1	85,46	5145,71	1068,1	0,76	8,46
s126f1-1	Dutch	0	1	122,78	5403,84	949,65	0,61	5,42
s126f1-1	Dutch	1	0	45,03	3752,44	721,8	1,65	9,81
s126f1-1	Dutch	1	0	80,95	4392,61	957,9	0,87	2,81
s126f1-1	Dutch	0	0	52,26	3265,26	1530,49	0,74	0,64
s126f1-1	Dutch	0	0	71,34	4039,9	1399,95	0,34	2,86
s126f1-1	Dutch	0	0	120,63	5341,54	1047,04	1,72	5,99
s126f1-1	Dutch	0	1	87,91	4280,11	1118,07	2,17	10,86
s126f1-1	Dutch	0	1	73,86	3849,56	753,44	1,26	10,01
s126f1-1	Dutch	1	0	75,6	4154,59	1193,51	1,2	3,45
s126f1-1	Dutch	0	0	104,44	4134,19	879,82	1,21	7,1
s126f1-1	Dutch	0	0	158,67	4666,17	1067,52	0,02	2,55
s126f1-1	Dutch	0	0	52,45	5303,07	1051,54	0,32	5,35
s126f1-1	Dutch	0	1	36,62	3733,96	1332,02	NA	20,64
s126f1-1	Dutch	0	0	67,09	3780,61	1062,87	1,26	4,17
s126f1-1	Dutch	0	0	159,39	NA	584,37	0,25	13,61
s126f1-1	Dutch	1	0	56,2	4737,57	1218,17	0,57	4,41
s126f1-1	Dutch	0	0	77,31	5125,44	1134,3	0,64	3,23
s126f1-1	Dutch	0	1	63,91	3639,17	986,94	1,66	14,29
s126f1-1	Dutch	0	0	108,13	3888,76	1566,08	0,48	0,03
s126f1-1	Dutch	0	0	114,54	4607,98	847,95	0,84	8,92
s126f1-1	Dutch	0	1	53,23	3566,5	1318,46	0,53	0,7
s126f1-1	Dutch	0	0	62,35	5129,99	1339,63	0,57	1,01
s126f1-1	Dutch	0	0	86,83	5060,32	1111,81	0,58	3,44
s126f1-1	Dutch	0	0	213,2	5026,77	1115,93	0,18	1,29
s126f1-1	Dutch	0	0	78,59	4588,85	1113,36	0,14	8,53
s126f1-1	Dutch	0	1	60,5	4091,48	1152,88	1,37	6,24
s126f1-1	Dutch	0	0	97,32	6154,28	1306,85	1,98	4,58
s126f1-1	Dutch	0	0	65,48	5938,74	1590,74	1,66	2,58
s126f1-1	Dutch	0	0	68,13	4272,76	1577,61	0,68	1,62
s126f1-1	Dutch	0	1	95,54	5220,35	1027,99	0,56	3,94
s126f1-1	Dutch	0	0	115,39	NA	1161,04	0,36	1,54
s126f1-1	Dutch	0	0	73,92	4667,17	NA	0,17	1,29
s126f1-1	Dutch	1	0	114,95	4402,4	1017,49	0,93	2,87
s126f1-1	Dutch	1	0	73,66	4132,33	1230,54	0,7	2,58
s128f1-1	Dutch	1	0	125,67	6702,03	1112,45	1,96	6,55
s128f1-1	Dutch	0	0	119,9	6432,23	1238,62	2,01	6,2
s128f1-1	Dutch	1	0	44,05	6090,81	1240,94	0,71	5,88
s128f1-1	Dutch	0	0	63,84	4077,93	1213,62	1,15	1,86
s128f1-1	Dutch	0	0	99,03	5818,13	1675,11	1,32	3,71
s128f1-1	Dutch	0	0	57,24	6393,67	1443,14	1,56	4,07
s128f1-1	Dutch	0	0	66,28	5361,98	NA	0,39	0,55
s128f1-1	Dutch	1	0	121,24	6809,45	939,67	0,92	10,04
s128f1-1	Dutch	0	0	113,01	5617,02	1164,36	0,26	1,35
s128f1-1	Dutch	0	0	198,65	6304,01	1091,32	1,84	5,9
s128f1-1	Dutch	0	0	202,32	5979,95	1293,71	1,71	4,09
s128f1-1	Dutch	0	1	45,39	6106,41	1120,16	1,46	22,7
s128f1-1	Dutch	1	0	97,52	6796,37	1025,89	1,79	11,43
s128f1-1	Dutch	0	1	124,81	4686,38	1298,63	0,02	1,25
s128f1-1	Dutch	0	1	57,55	5668,33	1402,15	0,23	3,18
s128f1-1	Dutch	0	1	79,88	5039,18	1592,79	0,19	0,46
s128f1-1	Dutch	0	0	63,64	4823,08	1523,01	0,01	0,5
s128f1-1	Dutch	0	0	58,03	6504,49	1151,07	1,63	6
s128f1-1	Dutch	0	1	71,63	NA	1152,9	2,24	5,48
s128f1-1	Dutch	0	0	67,37	6809,5	1266,83	1,54	6,18
s128f1-1	Dutch	0	1	56,76	5062,3	1674,96	0,19	0,65
s128f1-1	Dutch	0	0	92,79	5788,04	1605,9	1,08	0,6
s128f1-1	Dutch	0	0	142,69	6333,97	1310,29	1,61	3,07
s128f1-1	Dutch	0	0	160,32	6053,25	1053,52	0,7	3,13
s128f1-1	Dutch	0	0	61,96	6483,69	1227,63	1,09	10,64
s128f1-1	Dutch	0	0	68	6333,48	983,51	1,03	4,16
s128f1-1	Dutch	0	0	54,99	5882,39	1152,47	0,36	6,24
s128f1-1	Dutch	0	0	91,9	4397,83	1729,63	0,2	0,1
s128f1-1	Dutch	0	0	63,96	6819,98	945,01	2,11	10,7
s128f1-1	Dutch	0	0	49,76	6392,65	1497,85	1,42	2,2
s128f1-1	Dutch	1	1	55,52	4760,25	1599,31	0,19	0,96
s128f1-1	Dutch	0	0	76,19	5852,23	1425,52	0,68	2,11
s128f1-1	Dutch	0	1	71,22	5105,44	1706,15	0,24	0,01
s128f1-1	Dutch	0	1	75,81	4838,52	1395,22	0,05	0,49
s128f1-1	Dutch	0	1	68,51	4492,51	1329,94	0,33	0,21
s128f1-1	Dutch	0	0	56,49	6201,94	902,85	0,84	3,53
s128f1-1	Dutch	0	0	64,32	4789,07	1458,52	0,46	1,24
s128f1-1	Dutch	0	0	103,27	5591,59	1370,18	0,44	0,56
s128f1-1	Dutch	0	0	104,05	4285,14	1428,4	0,74	0,06
s128f1-1	Dutch	0	0	39,6	4748,67	1466,24	0,62	2,01
s128f1-1	Dutch	0	0	88,02	6577,62	1099,43	1,17	9,73
s128f1-1	Dutch	0	0	99,98	4202,33	1412,43	0,78	0,47
s128f1-1	Dutch	0	1	79,64	5465,25	1672,36	0,54	0,26
s128f1-1	Dutch	0	0	70,24	5894,68	1242,59	0,55	3,98
s128f1-1	Dutch	0	1	75,13	3988,49	1311,6	0,65	1,76
s128f1-1	Dutch	0	0	79,27	6653,49	1058,09	1,29	9,94
s128f1-1	Dutch	1	0	68,62	6022,06	1319,9	0,54	0,87
s131f1-1	Dutch	0	0	127,34	3618,52	1725,67	0,41	1,07
s131f1-1	Dutch	0	1	195,31	3290,49	1228,42	1,01	4,39
s131f1-1	Dutch	0	0	166,39	4046,11	1241,41	0,35	1,72
s131f1-1	Dutch	0	1	109,06	4132,43	1151,12	0,35	2,64
s131f1-1	Dutch	0	0	56,68	4313,36	1413,23	0,86	1,68
s131f1-1	Dutch	0	0	59,17	4875,04	1052,48	0,1	18,54
s131f1-1	Dutch	0	1	66,22	4111,69	1357,22	0,47	3,4
s131f1-1	Dutch	0	1	108,73	4539,85	1645,2	0,38	0,28
s131f1-1	Dutch	0	0	78,11	4690,45	1385,32	0,45	0,63
s131f1-1	Dutch	1	0	104,73	3875,72	764,75	1,42	10,85
s131f1-1	Dutch	0	1	107,92	4145,21	1046,08	0,36	2,89
s131f1-1	Dutch	0	0	88,94	4566,98	1239,47	0,16	2,11
s131f1-1	Dutch	0	0	42,34	4246,54	811,12	1,19	NA
s131f1-1	Dutch	0	0	119,13	3444,39	1444	0,55	0,88
s131f1-1	Dutch	0	1	94,77	3992,9	1325,81	0,86	2,64
s131f1-1	Dutch	0	1	51,89	4168,05	1022,54	1,27	4,79
s131f1-1	Dutch	0	0	102,53	4511,05	972,98	0,35	9,59
s131f1-1	Dutch	0	0	49,45	4249,66	1018,89	0,96	4,46
s131f1-1	Dutch	0	0	70,57	4041,67	757,83	0,39	9,52
s131f1-1	Dutch	0	0	59,14	3677,97	1823,89	0,69	0,52
s131f1-1	Dutch	0	0	68,3	4239,38	1599,7	0,18	1,91
s131f1-1	Dutch	0	0	50,76	3819,39	1067,07	0,46	8,8
s131f1-1	Dutch	0	0	94,48	4059,07	NA	0,05	0,21
s131f1-1	Dutch	0	0	75,73	5068,03	1470,51	0,82	0,92
s131f1-1	Dutch	0	0	83,34	5067,98	1206,08	1,19	4,17
s131f1-1	Dutch	0	0	52,47	4137,34	1274,59	0,52	1,45
s144f1-1	Dutch	0	0	125,97	4989,37	1540,22	0,62	0,36
s144f1-1	Dutch	0	0	86,55	5184,73	1092,64	0,27	1,68
s144f1-1	Dutch	0	0	169,99	4999,87	NA	0,29	2,64
s144f1-1	Dutch	0	1	97,4	4068,48	1431,88	1,3	6,42
s144f1-1	Dutch	0	0	157,69	5490,18	1305,48	1,16	2,94
s144f1-1	Dutch	0	0	68,3	3921,61	1231,5	0,88	4,15
s144f1-1	Dutch	0	0	69,43	4651,55	1106,82	0,74	2,27
s144f1-1	Dutch	0	0	78,78	5404,05	1219,51	1,24	3,63
s144f1-1	Dutch	0	0	107,99	4205,13	1463,67	0,06	0,05
s144f1-1	Dutch	0	0	96,45	4473,95	1150,37	0,25	0,79
s144f1-1	Dutch	0	0	104,41	4996,26	1091,45	0,53	7,16
s144f1-1	Dutch	0	1	94,29	5187,17	1047,23	0,03	1,85
s144f1-1	Dutch	0	0	138,08	5589,21	1308,55	1,15	2,29
s144f1-1	Dutch	0	0	96,18	4897,58	1209,01	0,13	3,96
s144f1-1	Dutch	0	0	156,62	4836,97	1479,32	0,51	0,76
s144f1-1	Dutch	0	0	122,39	5537,8	1375,64	0,81	1,34
s144f1-1	Dutch	0	1	73,89	4059,19	1265,59	0,1	1,22
s144f1-1	Dutch	0	1	66,68	4989,18	1270,97	0,14	2,81
s144f1-1	Dutch	0	0	101,12	5190,31	1197,54	0,39	2,13
s144f1-1	Dutch	0	0	54,5	4975,2	1164,91	1,97	NA
s144f1-1	Dutch	0	0	93,29	4982,26	1108,74	0,13	1,96
s144f1-1	Dutch	0	0	97,79	4621,17	1155,63	1	1,41
s144f1-1	Dutch	0	0	87,06	4688,21	1070,77	0,93	3,42
s144f1-1	Dutch	0	0	69,22	4111,52	1157,3	1,05	2,88
s144f1-1	Dutch	0	0	106,61	4917,32	1119,41	1,14	2,98
s144f1-1	Dutch	0	1	72,6	4579,65	1081,9	1,69	12,82
s144f1-1	Dutch	0	1	86,12	4971,24	1405,26	0,21	1,97
s144f1-1	Dutch	0	0	231,24	4701,78	931,9	0,05	8,56
s144f1-1	Dutch	0	1	66,99	4553,33	1162,47	0,14	5,35
s144f1-1	Dutch	0	0	59,71	4932,96	951,32	0,94	8,73
s144f1-1	Dutch	0	0	60,53	5099,43	1138,87	0,39	10,44
s144f1-1	Dutch	0	0	130,46	4870,19	1326,13	0,56	1,59
s144f1-1	Dutch	0	1	62,86	4429,71	928,19	0,47	5,38
s144f1-1	Dutch	0	0	83,97	5109,29	1060,08	1,05	5,38
s144f1-1	Dutch	0	0	121,08	4872,3	1047,89	0,23	4,34
s144f1-1	Dutch	0	1	72,38	5054,21	950,15	0,09	4,34
s144f1-1	Dutch	0	0	127,37	4917,81	1171,84	0,11	1,45
s144f1-1	Dutch	0	1	79,16	4787,17	NA	0,62	2,21
s144f1-1	Dutch	0	0	98,99	4786,45	1062,76	0,54	2,03
s144f1-1	Dutch	0	0	66,55	4943,41	1091,66	0,51	6,01
s144f1-1	Dutch	0	0	123,05	4797,25	1248,89	0,21	1,84
s144f1-1	Dutch	0	1	66,03	4872,42	1207,78	0,09	0,94
s144f1-1	Dutch	0	0	161,18	NA	1094,9	0,25	5,56
s144f1-1	Dutch	0	1	64,96	4762,47	1088,3	0,34	4,71
s144f1-1	Dutch	0	1	46,68	4506,34	1363,71	2,18	17,32
s144f1-1	Dutch	0	1	92,47	4792,25	1305,78	0,56	1,89
s144f1-1	Dutch	0	0	193,51	4402,2	1482,19	0,71	1,65
s144f1-1	Dutch	0	1	72,45	4053,01	1376,11	1,21	3,36
s144f1-1	Dutch	0	0	122,75	4805,75	1264,84	0,26	2,23
s144f1-1	Dutch	0	0	76,79	4921,46	1536,14	0,44	0,57
s144f1-1	Dutch	1	0	49,88	4247,55	1275,95	1,24	8,4
s144f1-1	Dutch	0	0	76,21	4446,45	1231,01	0,06	1,24
s144f1-1	Dutch	0	1	83,83	4302,8	1341,55	0,04	1,85
s151f1-1	Dutch	0	0	72,92	NA	1749,04	0,62	0,19
s151f1-1	Dutch	0	0	61,73	5539,57	1303,66	0,84	5,59
s151f1-1	Dutch	0	1	44,97	4322,49	1276,9	0,24	1,19
s151f1-1	Dutch	0	1	96,15	4560,45	1120,6	0,5	0,89
s151f1-1	Dutch	0	0	89,68	4958,36	1044,39	0,85	3,82
s151f1-1	Dutch	0	0	197,13	5124,58	831,31	0,46	4,47
s151f1-1	Dutch	0	0	122,77	6101,34	1208,15	1,83	6,06
s151f1-1	Dutch	0	1	64,88	5471,71	851,54	0,69	6,04
s151f1-1	Dutch	0	1	65,28	5453,55	1105,59	1,19	6,57
s151f1-1	Dutch	1	0	110,61	4682,04	1334,63	0,27	2,15
s151f1-1	Dutch	0	0	60,98	5206,27	NA	0,72	0,94
s151f1-1	Dutch	0	0	47,81	4482,81	1604,28	0,19	0,43
s151f1-1	Dutch	1	0	137,14	4886,9	1291,34	0,21	2,39
s151f1-1	Dutch	1	0	143,24	4401,09	890,77	0,37	4,59
s151f1-1	Dutch	0	0	68,8	5257,35	1774,38	1,16	1,15
s151f1-1	Dutch	0	0	105,33	5662,5	NA	1,28	0,49
s151f1-1	Dutch	0	0	79,33	4732,41	1822,22	0,59	0,11
s151f1-1	Dutch	0	0	84,93	5471,49	916,01	1,06	4,27
s151f1-1	Dutch	0	0	68,19	5456,4	1014,77	0,83	5,24
s151f1-1	Dutch	0	0	67,08	5428,14	1786,83	1,25	1,27
s151f1-1	Dutch	1	0	92,49	4664,54	1090,31	0,64	7,8
s151f1-1	Dutch	0	0	46,86	NA	1569,22	0,29	3,55
s151f1-1	Dutch	0	0	78,04	4320,39	1041,16	1,52	3,22
s151f1-1	Dutch	0	0	109,5	5058,22	1397,66	0,58	0,72
s151f1-1	Dutch	0	0	56,71	5630,17	1247,64	1,02	6,4
s151f1-1	Dutch	1	0	110,76	5521,9	1054,8	0,37	1,74
s151f1-1	Dutch	0	0	72,14	5404,47	1154,49	0,3	8,98
s151f1-1	Dutch	0	1	43,02	5288,55	1033,72	2,11	NA
s151f1-1	Dutch	0	0	62,2	6568,14	820,04	1,49	12,48
s151f1-1	Dutch	1	0	55,31	4312,98	841,13	1,51	5,72
s151f1-1	Dutch	0	0	71,01	6777,81	897,64	1,5	13,77
s151f1-1	Dutch	0	0	56,47	6511,24	1347,21	NA	6,32
s151f1-1	Dutch	0	0	134,08	4989,99	1074,79	0,69	8,49
s151f1-1	Dutch	0	0	84,45	4319,22	1066,8	0,7	5,19
s151f1-1	Dutch	0	0	83,34	3920,46	818,58	2,03	7,28
s151f1-1	Dutch	0	0	77,33	4707,25	1493,57	0,48	0,38
s151f1-1	Dutch	0	0	41,41	4932,56	1520,79	0,06	1,5
s151f1-1	Dutch	0	0	54,04	5567,17	1119,45	0,25	6,99
s151f1-1	Dutch	0	1	44,35	3990,83	1488,81	0,06	0,87
s151f1-1	Dutch	0	0	49,79	NA	1497,06	1,25	0,77
s151f1-1	Dutch	0	0	120,29	4586,59	1371,65	0,39	1,45
s151f1-1	Dutch	0	0	70,57	4831,85	1236,29	0,9	7,51
s151f1-1	Dutch	0	0	63,88	5144,83	1478,32	1,17	1,2
s151f1-1	Dutch	0	0	74,11	5408,58	847,27	1,09	7,85
s151f1-1	Dutch	0	1	61,94	4901,05	999,01	0,2	5,56
s158f1-1	Dutch	0	0	73,09	4783,16	1102,63	0,36	6,64
s158f1-1	Dutch	0	1	38,76	4751,01	1195,85	0,31	3,58
s158f1-1	Dutch	0	0	96,69	5587,16	1171,03	0,61	2,26
s158f1-1	Dutch	0	0	77,39	4418	788,72	1,07	5,81
s158f1-1	Dutch	0	0	83,89	5168,33	1693,03	0,63	0,17
s158f1-1	Dutch	0	0	146,09	4583,42	970,03	0,94	3,92
s158f1-1	Dutch	0	0	95,58	5229,54	1307,94	0,16	2,73
s158f1-1	Dutch	0	0	51,98	5141,68	1153,49	0,22	1,13
s158f1-1	Dutch	0	0	75,91	5362,45	1617,26	0,86	0,83
s158f1-1	Dutch	0	0	149,16	4419,76	1202,16	0,4	1,34
s158f1-1	Dutch	0	0	110,23	4687,11	1382,83	0,51	1,3
s158f1-1	Dutch	0	0	84,57	5297,67	1150,15	0,25	4,11
s158f1-1	Dutch	0	0	106	4570,58	1178,65	0,21	4,02
s158f1-1	Dutch	0	0	78,33	4986,37	1283,51	0,28	2,17
s158f1-1	Dutch	0	0	68,11	5026,44	1242,52	0,91	1,83
s158f1-1	Dutch	0	0	123,84	4316,72	1910,27	0,05	0,81
s158f1-1	Dutch	1	0	105,3	5316,33	1274,14	0,24	1,91
s158f1-1	Dutch	0	0	79,43	4765,93	895,15	0,28	4,84
s158f1-1	Dutch	0	0	187,9	4947,05	837,89	0,49	7,96
s158f1-1	Dutch	0	0	42,52	4796,16	915,03	0,86	6,43
s158f1-1	Dutch	0	0	94,69	5273,99	1162,82	0,07	0,65
s158f1-1	Dutch	0	0	69,46	4687,83	NA	NA	NA
s158f1-1	Dutch	0	1	83,7	4476,38	1258,12	0,04	0,55
s158f1-1	Dutch	0	0	61,44	5285,01	1235,74	0,12	3,23
s158f1-1	Dutch	0	0	167,84	4882,48	887,66	0,32	5,34
s158f1-1	Dutch	0	1	64,73	4192,19	956,79	0,38	3,15
s158f1-1	Dutch	0	0	121,85	NA	1262,54	0,61	3,15
s158f1-1	Dutch	0	0	133,7	5125,81	921,38	0,63	4,01
s158f1-1	Dutch	0	0	104,69	5402,39	1320,65	1,05	2,38
s158f1-1	Dutch	0	0	71,1	4825,46	977,59	0,43	8,74
s158f1-1	Dutch	0	0	41,85	4790,77	701,46	0,12	7,84
s158f1-1	Dutch	0	0	43,48	3831,03	1331,7	0,08	0,4
s158f1-1	Dutch	0	0	104,96	4747,52	963,79	0,36	14,71
s158f1-1	Dutch	0	0	68,76	5035,23	1292,45	0,37	4,64
s158f1-1	Dutch	0	0	60,1	5286,56	1168,95	0,03	7,68
s158f1-1	Dutch	0	0	172,17	5627,65	654,98	1,12	10,3
s158f1-1	Dutch	0	0	84,58	5464,21	1219,21	0,32	5,72
s158f1-1	Dutch	0	1	52	4865,02	1130,35	0,24	7,65
s158f1-1	Dutch	0	0	143,68	5245,04	984,33	0,29	5,85
s158f1-1	Dutch	0	1	75,67	5036,69	964,28	0,15	2,83
s158f1-1	Dutch	0	0	62,73	5469,02	1526,95	0,44	1,82
s158f1-1	Dutch	0	0	46,65	4927,86	1074,49	1,02	17,18
s158f1-1	Dutch	0	0	116,71	5344,03	1027,8	0,31	4,42
s158f1-1	Dutch	0	1	77,67	4123,96	1269,69	0,16	0,05
s158f1-1	Dutch	0	0	80,6	5073,41	1033,42	1,37	3,97
s158f1-1	Dutch	0	0	87,05	4647,38	1770,14	0,17	0,74
s158f1-1	Dutch	0	0	104,1	6481,92	1437,99	0,81	7,09
s158f1-1	Dutch	0	0	77,73	5136,61	NA	0,17	3,03
s163f1-1	Dutch	0	0	55,84	5423,67	1561,94	0,39	1,46
s163f1-1	Dutch	0	0	47,59	6639,68	1442,24	1,77	3,93
s163f1-1	Dutch	0	1	55,93	4418,62	741,01	2,07	7,81
s163f1-1	Dutch	1	0	132,73	5606,22	1221,27	0,06	0,08
s163f1-1	Dutch	0	1	55,17	4975,61	1092,23	0,94	2,3
s163f1-1	Dutch	0	0	74,62	5108,69	1337,88	0,77	2,12
s163f1-1	Dutch	0	0	50,33	4858,89	1217,27	0,93	1,78
s163f1-1	Dutch	0	0	113,03	6231,59	1047,18	1,3	9,55
s163f1-1	Dutch	0	0	141,83	5629,19	1563,94	0,69	0,51
s163f1-1	Dutch	0	0	77,46	5064,94	1513,13	0,23	0,55
s163f1-1	Dutch	0	0	60,9	NA	958,09	NA	NA
s163f1-1	Dutch	0	0	54,87	5367,15	1284,83	0,45	4,8
s163f1-1	Dutch	0	0	197,1	6428,26	1244,26	2,24	6,6
s163f1-1	Dutch	0	0	124,45	4309,69	1556,42	0,11	0,51
s163f1-1	Dutch	1	0	68,92	4849,64	1042,03	0,53	3,73
s163f1-1	Dutch	0	1	64,73	5528,33	1373,38	0,42	0,63
s163f1-1	Dutch	0	0	82,93	6277,38	1145,8	1,51	6,72
s163f1-1	Dutch	0	0	183,94	6641,37	992,78	1,35	4,12
s163f1-1	Dutch	0	0	267,29	5214,49	1270,93	0,32	0,63
s163f1-1	Dutch	0	0	159,92	5980,86	1334,32	1,59	4,31
s163f1-1	Dutch	0	0	131,34	6328,79	1698,02	1,58	1,91
s163f1-1	Dutch	0	0	63,88	5616,92	1852,82	0,98	0,01
s163f1-1	Dutch	0	0	212,66	5446,15	1277,25	0,83	1,51
s163f1-1	Dutch	0	0	158,82	6052,07	1175,04	1,3	4,5
s163f1-1	Dutch	0	0	109,07	6806,67	950,93	1,57	7,5
s163f1-1	Dutch	0	0	54,09	5179,17	1213,73	0,34	1,71
s163f1-1	Dutch	0	0	82	4603,3	1197,94	1,02	0,51
s163f1-1	Dutch	0	0	68,84	5618,42	1336,52	0,1	3,95
s163f1-1	Dutch	0	0	80,71	6169,48	1360,99	1,51	3,8
s163f1-1	Dutch	1	0	104,59	4710,51	1154,47	0,53	1,35
s163f1-1	Dutch	0	0	66,79	5043,27	1484,7	0,38	0,42
s163f1-1	Dutch	0	0	110,9	6879,36	1263,18	1,96	5,86
s163f1-1	Dutch	0	0	79,08	6413,27	1226,39	1,83	3,85
s163f1-1	Dutch	0	0	135,45	6699,7	788,39	NA	13,69
s163f1-1	Dutch	0	0	93,94	4561,57	1743,36	0,35	0,42
s163f1-1	Dutch	0	1	53,35	5448,78	1037,71	0,84	9,22
s163f1-1	Dutch	0	0	69,73	4273,44	NA	0,21	0,91
s163f1-1	Dutch	0	0	65,94	5416,48	1041,22	0,04	5,47
s163f1-1	Dutch	0	0	66,54	6819,81	1120,84	2,06	9,21
s163f1-1	Dutch	0	0	75,82	6443,28	1253,62	2,02	5,42
s163f1-1	Dutch	0	0	81,04	6229,55	1428,87	1,39	2,7
s163f1-1	Dutch	0	0	234,3	6265,83	1041,1	1,87	7,1
s163f1-1	Dutch	0	0	161,38	6264,94	1150,83	0,92	2,45
s163f1-1	Dutch	0	0	43,93	6395,87	1197,12	0,84	12,82
s163f1-1	Dutch	0	0	38,39	6038,05	1848,59	1,16	1,05
s163f1-1	Dutch	0	0	52,1	5070,95	977,32	0,39	6,95
s163f1-1	Dutch	0	1	53,06	5875,02	1012,8	0,25	0,32
s163f1-1	Dutch	0	0	123,23	5211,36	1335,08	0,24	0,45
s163f1-1	Dutch	0	0	68,32	4175,54	NA	1,29	6,78
s163f1-1	Dutch	0	0	51,57	3779,64	1813,25	0,31	0,5
s163f1-1	Dutch	0	1	70,29	4937,29	1181,48	1,76	11,74
s163f1-1	Dutch	0	0	108,88	4379,53	1930,27	0,33	0,39
s163f1-1	Dutch	0	0	64,28	4336,43	1078,59	1,48	1,85
s163f1-1	Dutch	0	0	70,36	4171,59	1194,65	0,7	0,28
s168f1-1	Dutch	0	1	115,4	4065,6	672,22	1,97	24,19
s168f1-1	Dutch	0	1	123	5137,53	1021,4	0,55	1,07
s168f1-1	Dutch	0	0	118,49	4650,03	1568,58	0,03	0,25
s168f1-1	Dutch	0	0	82,14	5012,79	1453,82	0,4	0,71
s168f1-1	Dutch	0	0	54,26	4922,52	1149,74	0,33	4,41
s168f1-1	Dutch	0	0	61,59	4559,25	1336	0,38	0,9
s168f1-1	Dutch	1	0	118,61	4373,14	887,08	1,62	4,13
s168f1-1	Dutch	0	0	185,15	5301,97	659,06	0,9	11,19
s168f1-1	Dutch	0	1	108,9	4794,78	1055,27	0,94	5
s168f1-1	Dutch	0	0	87,94	4390,22	1051,24	0,23	1,57
s168f1-1	Dutch	0	1	99,21	4789,76	1335,79	0,09	2,67
s168f1-1	Dutch	0	0	50,67	5298,07	866,63	NA	NA
s168f1-1	Dutch	0	0	42,07	4885,48	1210,11	0,95	11,35
s168f1-1	Dutch	0	0	115,76	5375,52	1048,66	0,84	4,36
s168f1-1	Dutch	0	1	47,11	4907,48	822,9	2,03	12,62
s168f1-1	Dutch	0	0	66,81	5342,65	1609,07	0,75	0,1
s168f1-1	Dutch	0	0	58,21	4562,77	1160,23	0,5	2,02
s168f1-1	Dutch	1	0	109,43	5455,36	1170,12	0,61	7,09
s168f1-1	Dutch	0	0	85,76	4936,3	1119,21	0,1	5,1
s168f1-1	Dutch	0	0	77,78	4660,41	920,86	1,67	13,37
s168f1-1	Dutch	0	0	98,3	5404,53	1291,01	0,61	1,66
s168f1-1	Dutch	0	0	103,08	5166,82	1207,12	0,6	2,19
s168f1-1	Dutch	1	0	57,09	4989,14	1279,07	0,23	0,11
s168f1-1	Dutch	0	0	97,59	4982,97	1376,14	0,54	1,15
s168f1-1	Dutch	0	1	51,09	4380,18	1640,93	0,8	0,26
s168f1-1	Dutch	0	0	130,5	4675,81	1392,38	0,03	2,86
s168f1-1	Dutch	0	0	40,76	5565,3	1439,91	0,85	8,98
s168f1-1	Dutch	0	0	82,73	5194,51	962,76	0,67	6,05
s168f1-1	Dutch	0	0	85,22	4817,48	1241,77	0,17	2,33
s168f1-1	Dutch	0	0	55,25	5092,14	1224,82	0,48	5,08
s168f1-1	Dutch	0	0	76,39	5677,48	1435,75	1,58	3,19
s168f1-1	Dutch	0	0	53,22	4302,21	1413,55	0,22	1,79
s168f1-1	Dutch	0	0	63,95	4887,6	881,61	0,75	4,6
s168f1-1	Dutch	0	0	66,26	4639,43	1260,05	0,89	5,33
s168f1-1	Dutch	1	0	68,17	4512,6	983,46	1,07	4,26
s168f1-1	Dutch	0	1	62	4462,43	1216,4	0,66	3,68
s168f1-1	Dutch	0	0	96,41	5325,5	NA	0,81	6,53
s168f1-1	Dutch	0	0	70,58	5806,07	1504,29	1,23	1,83
s168f1-1	Dutch	0	0	115,65	5886,17	1555,1	1,76	3,14
s168f1-1	Dutch	0	0	94,95	5402,35	1049,96	0,43	7,69
s168f1-1	Dutch	0	0	151,76	5314,92	917,42	0,4	4,43
s168f1-1	Dutch	0	0	68,75	5488,56	1225,2	0,3	0,24
s168f1-1	Dutch	0	0	113,86	4296,98	1599,25	0,68	0,26
s168f1-1	Dutch	0	0	41,62	5243,67	849,88	0,09	5,97
s168f1-1	Dutch	0	0	78,61	5194,21	964,98	0,39	3,15
s168f1-1	Dutch	0	0	88,19	5155,49	867,42	1,26	NA
s168f1-1	Dutch	0	0	53,89	5213,7	1096,97	0,14	2,95
s168f1-1	Dutch	0	0	110,78	5549,26	1068,51	1,31	5,37
s168f1-1	Dutch	0	0	62,23	4831,51	1022,9	0,59	2,99
s168f1-1	Dutch	0	0	44,82	4410,33	1566,96	0,72	1,4
s168f1-1	Dutch	0	0	44,82	4038,03	1337,91	1,06	0,82
s168f1-1	Dutch	0	0	109,3	4597,82	1666,14	0,06	0,08
s168f1-1	Dutch	1	0	47,66	4502,61	922,21	0,76	3,2
s168f1-1	Dutch	1	0	48,91	4632,94	1649,01	0,5	0,16
s168f1-1	Dutch	0	0	79,85	4863,48	1401,53	0,02	2,53
s179f1-1	Dutch	0	0	91,08	6198,94	959,91	1,31	8,87
s179f1-1	Dutch	0	0	76,28	4774,01	1117,74	0,19	7,71
s179f1-1	Dutch	0	0	196,56	5376,11	1058,39	1,12	4,36
s179f1-1	Dutch	0	0	88,52	5898,9	1651,27	1,5	1,71
s179f1-1	Dutch	0	0	110,39	5645,49	1413,33	0,9	2,16
s179f1-1	Dutch	0	0	97,71	6250,57	905,81	2,06	14,55
s179f1-1	Dutch	0	0	105,7	5768,27	1015,61	0,94	3,63
s179f1-1	Dutch	0	0	78,81	NA	958,73	0,34	3,56
s179f1-1	Dutch	0	1	57,14	4804,78	1580,42	0,45	0,1
s179f1-1	Dutch	0	0	85,37	6131,91	NA	1,31	1,11
s179f1-1	Dutch	0	0	201,48	5015,13	1179,11	0,4	2,6
s179f1-1	Dutch	0	0	103,45	5269,44	1223,07	0,29	0,79
s179f1-1	Dutch	0	0	86,42	4512,33	1162,91	0,89	7,29
s179f1-1	Dutch	1	1	37,89	4048,9	984,89	NA	NA
s179f1-1	Dutch	0	0	143,99	4975,23	1048,4	0,09	3,46
s179f1-1	Dutch	0	0	86,07	6218,76	1343,02	1,41	3,73
s179f1-1	Dutch	0	1	35,56	5470,98	1220,84	1,33	22,71
s179f1-1	Dutch	0	0	95,63	5893,79	1023,1	1,01	5,52
s179f1-1	Dutch	0	0	79,26	4763,5	NA	0,46	2,71
s179f1-1	Dutch	0	0	169,96	5075,2	950,87	0,13	6,77
s179f1-1	Dutch	0	0	56,35	4981,88	1125,94	0,08	2,15
s179f1-1	Dutch	0	0	86,02	5582,47	1023,64	0,03	5,16
s179f1-1	Dutch	0	0	188,1	5473,01	1278,65	1,16	2,36
s179f1-1	Dutch	0	0	79,75	4831,65	1197,26	0,98	5,48
s179f1-1	Dutch	0	0	69,99	5239,33	875,28	0,35	4,67
s179f1-1	Dutch	0	0	54,71	6488,54	1277	1,21	10,07
s179f1-1	Dutch	0	1	71,55	4702,26	1243,93	0,02	2,66
s179f1-1	Dutch	0	0	123,95	6324,19	1297,69	1,99	6,02
s179f1-1	Dutch	0	0	86,79	5516,43	1121,18	0,61	4,16
s179f1-1	Dutch	0	0	71,8	5424,17	1173,44	0,63	7,21
s179f1-1	Dutch	0	0	76,96	4815,72	972,55	0,19	1,9
s179f1-1	Dutch	0	0	49,19	5073,78	1190,29	0,32	6,4
s179f1-1	Dutch	0	0	80,48	5146,82	1145,75	0,64	2,11
s179f1-1	Dutch	0	0	161,83	5943	957,32	1,12	5,76
s179f1-1	Dutch	0	0	75,52	5633,41	1417,04	1	1,71
s179f1-1	Dutch	0	0	106,47	4977,32	1198,34	0,1	0,99
s179f1-1	Dutch	0	0	69,61	4506,85	1348,01	0,47	2,04
s179f1-1	Dutch	0	0	78,43	5578,7	1356,31	0,89	3,15
s179f1-1	Dutch	0	0	47,2	5134,96	963,31	0,85	9,73
s179f1-1	Dutch	0	0	75,53	6068,51	973,96	2,28	11,15
s179f1-1	Dutch	0	0	70,92	4818	1279,49	0,64	4,01
s179f1-1	Dutch	0	0	96,33	4569,16	1196,34	0,86	3,26
s179f1-1	Dutch	0	0	84,21	5866,24	949,67	0,68	16,52
s179f1-1	Dutch	0	0	134,88	4983,04	1241,08	0,51	0,06
s179f1-1	Dutch	0	0	125,4	5462,5	1312,88	1,01	2,41
s179f1-1	Dutch	0	0	69	5460,9	1068,47	0,82	3,46
s179f1-1	Dutch	0	0	138,25	6416,09	1153,74	NA	7,7
s179f1-1	Dutch	0	0	56,37	5922,03	NA	1,12	10,91
s179f1-1	Dutch	0	0	118,45	5169,11	874,92	0,97	3,9
s179f1-1	Dutch	0	0	78,43	6540,17	881,25	NA	12,82
s179f1-1	Dutch	1	0	67,64	4749,5	748,59	0,77	10,9
s179f1-1	Dutch	1	0	84,58	4274,98	1428,44	0,66	0,45
s204f1-1	Dutch	1	0	135,83	4151,14	1127,9	NA	NA
s204f1-1	Dutch	0	0	77,23	3974,76	956,87	0,71	4,85
s204f1-1	Dutch	0	0	67,22	4645,38	1188,41	0,11	7,51
s204f1-1	Dutch	0	0	150,15	4140,93	1028,4	1,51	7,69
s204f1-1	Dutch	0	0	108,2	3880,93	1057,68	0,43	3
s204f1-1	Dutch	0	0	136,74	3929,29	1217,83	0,7	2,42
s204f1-1	Dutch	0	0	80,36	4769,55	984,22	0,41	4,4
s204f1-1	Dutch	0	1	99,89	4191,61	679,81	NA	12,22
s204f1-1	Dutch	0	0	64,85	3765,47	1199,25	0,03	1,77
s204f1-1	Dutch	0	0	126,98	4755,48	988,62	0,32	2,04
s204f1-1	Dutch	0	0	70,63	4789,3	975,79	0,46	3,8
s204f1-1	Dutch	0	0	56,48	4332,03	1290,88	1,48	6,35
s204f1-1	Dutch	0	0	48,72	4525,51	NA	NA	NA
s204f1-1	Dutch	0	0	92,03	4823,32	1276,95	0,11	3,6
s204f1-1	Dutch	0	0	94,82	4503,2	1044,55	1,3	8,94
s204f1-1	Dutch	0	0	89,7	3368,22	1211,91	0,14	2
s204f1-1	Dutch	0	0	168,03	4024,22	887,74	1,02	11,55
s204f1-1	Dutch	0	0	105,21	4442,33	1223,18	0,35	1,73
s204f1-1	Dutch	0	0	68,6	3791,71	651,18	NA	NA
s204f1-1	Dutch	0	0	75,73	4856,49	1062,78	0,02	2,26
s204f1-1	Dutch	0	0	89,67	4085,61	976,31	0,98	5,62
s204f1-1	Dutch	0	0	93,66	4642,45	917,93	0,16	6,26
s204f1-1	Dutch	0	0	78,6	4093,77	1561,36	0,02	0,74
s204f1-1	Dutch	0	0	85,3	3872,56	992,34	NA	NA
s204f1-1	Dutch	0	0	73,78	4545,69	1097,9	0,25	3,55
s204f1-1	Dutch	0	1	46,78	4812,27	1097,06	0,87	11,78
s204f1-1	Dutch	1	0	92,03	3228,17	1201,38	1,51	5,17
s204f1-1	Dutch	0	0	96,18	4107,61	1053,29	1,03	5,12
s204f1-1	Dutch	0	0	91,16	4590,52	NA	NA	24,08
s204f1-1	Dutch	0	0	152,75	3868	1195,78	0,3	2,51
s207f1-1	Dutch	0	0	95,48	5924,05	1387,04	1,05	3
s207f1-1	Dutch	0	0	64,79	4295,94	1230,29	0,22	2,7
s207f1-1	Dutch	0	0	65,37	4613,54	1442,88	0,2	1,01
s207f1-1	Dutch	1	0	130,19	5070,46	1287,41	0,28	1,92
s207f1-1	Dutch	0	0	122,78	5519,33	1507,18	0,15	2,46
s207f1-1	Dutch	0	1	71,38	5444,41	1793,23	0,06	4,66
s207f1-1	Dutch	0	0	84,99	4111,16	1294,57	0,58	1,07
s207f1-1	Dutch	0	0	121,82	5996,04	1350,68	0,81	2,03
s207f1-1	Dutch	0	0	70,5	4483,58	1065,3	0,81	2,7
s207f1-1	Dutch	0	0	68,01	5294,7	1576,5	0,66	1,33
s207f1-1	Dutch	0	0	58,18	5014,82	1582,68	0,29	0,67
s207f1-1	Dutch	1	1	94,02	5056,24	779,29	1,69	20,16
s207f1-1	Dutch	0	0	88,21	5634,92	1660,39	0,55	2,67
s207f1-1	Dutch	0	1	76,59	3317,01	1525,64	0,99	2,51
s207f1-1	Dutch	0	1	64,63	4412,18	1353,48	0,51	1,36
s207f1-1	Dutch	0	0	119,92	5438,36	1623,29	0,06	0,13
s207f1-1	Dutch	1	0	109,12	5344,57	1466,85	0,68	2,99
s207f1-1	Dutch	0	0	38,36	4360,48	1177,19	1,27	3,68
s207f1-1	Dutch	0	0	42,66	4773,22	1550,69	0,36	1,56
s207f1-1	Dutch	0	0	97,59	4382,52	1372,95	0,26	1,66
s207f1-1	Dutch	0	0	34,22	3985,15	1134	2,09	10,87
s207f1-1	Dutch	0	0	82,82	5517,14	1485,56	0,8	1,24
s207f1-1	Dutch	0	0	50,94	4194,49	1526,61	0,75	1,26
s207f1-1	Dutch	0	0	106,68	4124,18	809,7	NA	NA
s207f1-1	Dutch	0	0	119,37	4957,62	1541,19	0,09	0,69
s207f1-1	Dutch	0	1	64,54	4822,92	1484,93	0,82	1,54
s207f1-1	Dutch	1	0	77,47	5561,3	1094,38	0,15	1,86
s207f1-1	Dutch	0	0	66,18	4392,27	1797,79	0,24	0,11
s207f1-1	Dutch	0	0	68,77	3978,94	993	0,66	6,07
s207f1-1	Dutch	0	0	55,25	5527,54	1639,42	0,41	0,48
s207f1-1	Dutch	0	0	33,15	4873,61	1212,02	0,02	4,17
s207f1-1	Dutch	0	0	105,17	4260,47	1072,39	0,58	3,48
s207f1-1	Dutch	1	0	114,9	4184,29	1263,13	0,67	1
s207f1-1	Dutch	0	0	57,18	4042,57	1395,93	1,74	10,65
s207f1-1	Dutch	0	1	72,01	4492,01	1418,71	0,29	1,38
s207f1-1	Dutch	0	0	65,05	4760,55	1871,33	0,48	0,36
s207f1-1	Dutch	0	0	73,52	4555,4	1430,02	0,55	1,75
s207f1-1	Dutch	0	0	68,27	4723,88	1381,34	0,15	1,08
s207f1-1	Dutch	0	0	83,94	5542,17	1576,44	1,1	1,77
s207f1-1	Dutch	0	0	68,6	4578,53	1133,07	0,88	4,92
s207f1-1	Dutch	0	0	93,72	4775,06	1313,08	0,31	1,52
s208f1-1	Dutch	0	0	86,53	3734,29	1466,37	0,19	1,72
s208f1-1	Dutch	0	0	60,85	5022,81	1048,49	0,97	4,66
s208f1-1	Dutch	0	0	45,67	5837,55	1882,92	1,38	1,13
s208f1-1	Dutch	0	1	52,88	4322,89	1372,72	0,56	7,41
s208f1-1	Dutch	0	0	38,58	5564,73	803,53	1,2	NA
s208f1-1	Dutch	0	0	143,24	3655,22	1308,13	0,32	1,14
s208f1-1	Dutch	0	0	70,96	5582,5	968,89	1,33	7,02
s208f1-1	Dutch	0	0	55,24	4385,76	NA	0,11	1,13
s208f1-1	Dutch	0	1	53,67	4010,01	1354,1	0,17	1,19
s208f1-1	Dutch	1	0	43,77	5274,81	905,7	1,31	6,63
s208f1-1	Dutch	0	0	81,7	6065,13	836,64	1,79	9,95
s208f1-1	Dutch	0	0	49,34	4865,21	1503,52	0,47	1,63
s208f1-1	Dutch	0	0	40,41	3288,57	1892,95	0,77	0,54
s208f1-1	Dutch	0	1	68,54	3963,46	1730,8	0,03	1,16
s208f1-1	Dutch	0	0	31,88	6222,56	790,38	0,16	NA
s208f1-1	Dutch	0	0	78,42	4992,2	935,03	0,44	6
s208f1-1	Dutch	0	1	40,21	4309,49	992,11	1,61	NA
s208f1-1	Dutch	0	0	70,39	5449,33	1196,13	1,47	4,17
s208f1-1	Dutch	0	0	41,73	6270,44	1601,35	1,87	3,6
s208f1-1	Dutch	0	0	59,92	4144,05	1635,06	0,48	0,64
s208f1-1	Dutch	0	0	78,34	5293,37	1181,59	1,32	4,56
s208f1-1	Dutch	0	0	40,9	5807	783,48	1,26	7,59
s208f1-1	Dutch	0	1	38,59	3570,36	1572,39	0,55	2,13
s208f1-1	Dutch	0	0	51,35	4916,73	1562,49	0,24	1,58
s208f1-1	Dutch	0	0	82,47	4655,11	844,94	0,72	5,89
s208f1-1	Dutch	0	0	83,72	4126,86	1155,31	0,06	2,35
s208f1-1	Dutch	0	0	52,8	4716,24	945,78	0,48	13,69
s218f1-1	Dutch	0	0	116,6	5696,89	1790,89	1,28	1,86
s218f1-1	Dutch	0	0	102,03	5709,14	1356,59	0,92	4,96
s218f1-1	Dutch	0	0	121,99	5656,72	1220,39	0,81	10,32
s218f1-1	Dutch	0	0	82,02	4764,9	1583,34	0,52	2,15
s218f1-1	Dutch	0	1	95,23	5249,15	1466,35	1,19	2,66
s218f1-1	Dutch	0	0	62,76	5318,64	1426,72	0,5	2,36
s218f1-1	Dutch	0	0	89,17	5836,2	1187,69	1,26	4,1
s218f1-1	Dutch	0	1	77,77	5262,7	1339,19	0,38	1,19
s218f1-1	Dutch	0	0	122,92	6137,24	1281,16	1,84	6,14
s218f1-1	Dutch	1	0	125,28	4980,2	1495,58	0,33	0,92
s218f1-1	Dutch	0	1	101,53	5251,89	1093,79	0,47	14,54
s218f1-1	Dutch	0	1	72,82	4945,18	1880,31	0,02	0,5
s218f1-1	Dutch	1	0	177,84	4542,73	1428,8	0,61	1,46
s218f1-1	Dutch	0	0	109,67	5697,43	1042,39	0,89	4,5
s218f1-1	Dutch	0	0	175,84	4833,34	1624,31	0,78	1,08
s218f1-1	Dutch	0	0	79,03	5412,88	1405,4	0,47	1,77
s218f1-1	Dutch	0	0	158,8	5369,09	1234,04	0,9	3,54
s218f1-1	Dutch	0	0	121,96	5943,79	1537,1	0,69	0,55
s218f1-1	Dutch	0	1	75,52	5777,78	1639,86	0,25	0,13
s218f1-1	Dutch	0	0	73,63	5262,85	1617,74	0,4	2,31
s218f1-1	Dutch	0	0	64,69	5162,18	1845,47	0,24	0,68
s218f1-1	Dutch	0	0	67,13	5405,27	1632,4	0,4	0,39
s218f1-1	Dutch	0	0	74,83	4942,42	1253,51	0,21	1,93
s218f1-1	Dutch	0	0	93	5209,34	1395,64	0,09	0,89
s218f1-1	Dutch	0	0	60,92	4990,53	1504,68	0,61	2,68
s218f1-1	Dutch	0	0	80,96	5517,06	1673,06	0,65	0,28
s218f1-1	Dutch	0	1	56,2	4942,43	NA	0,01	0,99
s218f1-1	Dutch	0	0	156,61	5393,17	1159,45	1,15	6,67
s218f1-1	Dutch	0	0	77,28	5145,68	1435,26	0,4	0,49
s218f1-1	Dutch	0	0	84,9	5805,68	1271,93	0,84	1,65
s218f1-1	Dutch	0	0	78,11	5564,8	1351,93	0,14	4,26
s218f1-1	Dutch	0	0	123,58	5137,24	1581,33	0,71	1,66
s218f1-1	Dutch	1	0	121,86	5605,64	1698,95	0,58	0,17
s218f1-1	Dutch	1	1	97,58	5582,97	1444,79	0,33	0,32
s218f1-1	Dutch	0	0	131,47	5453,78	1262,24	0,91	3,17
s218f1-1	Dutch	0	1	148,92	5607,64	1460,3	0,72	0,39
s218f1-1	Dutch	0	0	62,37	5581,29	1436,74	0,32	0,37
s218f1-1	Dutch	0	0	75,72	5485,88	1330,85	0,7	6,51
s218f1-1	Dutch	1	0	57,02	4934,11	1534,56	0,24	2,98
s218f1-1	Dutch	0	0	53,51	5499,64	1730,06	1,08	0,92
s218f1-1	Dutch	0	0	107,13	5658,48	1016,8	0,86	5,07
s228f1-1	Dutch	0	0	84,81	5395,43	1511,26	0,49	0,47
s228f1-1	Dutch	0	0	150,55	5344,41	1235,8	0,82	2,32
s228f1-1	Dutch	0	0	101,88	5113,29	1462,57	0,89	0,89
s228f1-1	Dutch	0	0	97,92	4836,72	1464,31	0,69	1,2
s228f1-1	Dutch	0	0	32,07	6199,59	1250,22	0,61	12,73
s228f1-1	Dutch	0	0	86,39	NA	1538,52	0,67	0,33
s228f1-1	Dutch	0	1	51,24	4174,31	1750,79	0,21	0,2
s228f1-1	Dutch	0	0	80,51	4997,97	1692,26	0,52	0,14
s228f1-1	Dutch	0	0	75,21	5190,09	1831,89	0,81	0,24
s228f1-1	Dutch	0	0	147,15	4888,62	1408,47	0,66	1,3
s228f1-1	Dutch	0	0	56,27	4835,91	1832,63	0,56	0,12
s228f1-1	Dutch	0	1	31,14	5211,62	1214,43	0,9	2,54
s228f1-1	Dutch	0	1	58,42	4435,19	1274,23	0,18	5,41
s228f1-1	Dutch	0	0	53	5412,85	1353,37	0,73	3,35
s228f1-1	Dutch	0	0	102,09	5857,4	1157,92	0,97	3,34
s228f1-1	Dutch	0	0	55,08	5160,82	1352,35	1,03	2,61
s228f1-1	Dutch	0	0	61,69	5360,35	1216,51	0,89	2,61
s228f1-1	Dutch	0	1	58,56	5185,85	1155,96	1,16	3,89
s228f1-1	Dutch	0	0	67,9	5458,24	1538,74	0,82	1,28
s228f1-1	Dutch	0	1	44,1	3787,87	1816,31	0,5	1,61
s228f1-1	Dutch	0	0	65,68	5624,26	1102,91	1,32	3,8
s228f1-1	Dutch	0	0	49,74	5326,77	1442,26	0,72	2,88
s228f1-1	Dutch	0	1	61,72	5011,76	1489,78	0,86	0,94
s228f1-1	Dutch	0	0	81,58	5485,55	1196,74	0,63	5,93
s228f1-1	Dutch	0	0	101,39	4748,76	1471,13	1,17	0,72
s228f1-1	Dutch	0	0	78,51	5084,15	1214,09	0,76	2,97
s228f1-1	Dutch	0	1	49,29	5235,9	1076,89	0,84	6,6
s228f1-1	Dutch	0	0	70,96	5036,61	1130,86	0,1	3,62
s228f1-1	Dutch	0	0	61,65	5646,27	1291,54	0,61	3,26
s228f1-1	Dutch	0	0	60,85	4739,06	1526,38	0,47	1,27
s228f1-1	Dutch	0	0	93,26	6101,1	1396,43	0,9	1,2
s228f1-1	Dutch	0	0	64,24	5322,53	1609,96	0,52	1,4
s228f1-1	Dutch	0	0	63,35	4234,07	1777,1	0,16	0,82
s228f1-1	Dutch	0	0	49,81	3968,59	1754,83	0,04	0,74
s228f1-1	Dutch	0	0	43,79	6212,87	1199,96	1	4,82
s228f1-1	Dutch	0	0	68,21	5431,73	1129,36	0,49	9,43
s228f1-1	Dutch	0	1	85,64	4705,46	1392,76	0,51	1,79
s228f1-1	Dutch	0	0	73	4796,68	1537,85	0,19	2,88
s228f1-1	Dutch	0	0	68,36	6205,98	1190,14	1,49	3,83
s228f1-1	Dutch	0	0	77,4	4675,49	1383,67	0,5	0,64
s228f1-1	Dutch	0	0	42,1	5452,92	1395,13	0,99	1,4
s228f1-1	Dutch	0	0	40,27	6233,3	1352,8	2,18	6,13
s228f1-1	Dutch	0	1	74,8	6574,52	1217,73	1,61	4,85
s228f1-1	Dutch	0	0	52,59	5307,77	1307,94	0,21	11,89
s228f1-1	Dutch	0	1	53,26	3570,04	1670,94	0,43	0,88
s228f1-1	Dutch	0	0	73,51	5134,57	1308,39	0,49	3,82
s228f1-1	Dutch	0	1	90,42	5069,53	1205,93	0,52	2,48
s228f1-1	Dutch	0	0	74,41	4350,93	1315,87	0,18	2,13
s228f1-1	Dutch	0	0	78,09	6489,06	1078,24	1,41	8,79
s228f1-1	Dutch	0	1	50,53	4136,81	1194,44	0,08	3,27
s228f1-1	Dutch	0	0	49,86	5664,15	1356,41	0,19	4,65
s228f1-1	Dutch	0	0	83,59	6021,96	1398,29	1,3	3,27
s228f1-1	Dutch	0	0	42,04	6553,24	1288,45	2,2	6,49
s228f1-1	Dutch	0	0	69,55	5847,51	1486,2	0,49	4,67
s228f1-1	Dutch	0	0	75,26	NA	837,38	NA	20,57
s228f1-1	Dutch	0	0	87,42	5079,47	1484,55	0,21	1,49
s228f1-1	Dutch	1	0	61,42	4851,91	1276,54	0,33	2,57
s231f1-1	Dutch	0	0	107,71	6353,69	1065,77	1,11	8,61
s231f1-1	Dutch	0	0	79,73	6647,86	1166,71	2,31	8,28
s231f1-1	Dutch	0	0	207,33	6709,92	559,64	1,88	NA
s231f1-1	Dutch	0	0	87,46	5236,43	1342,08	0,71	3
s231f1-1	Dutch	0	0	82,59	4966,45	1532,6	0,78	1,16
s231f1-1	Dutch	0	0	105,72	5545,78	1363,7	0,16	1,04
s231f1-1	Dutch	0	0	95,33	7037,37	1230,46	NA	10,2
s231f1-1	Dutch	0	0	89,36	6718,91	1118,14	2,01	12,71
s231f1-1	Dutch	0	0	69,42	6250,19	1127,01	2,03	7,73
s231f1-1	Dutch	1	1	51,36	6332,95	1029,73	0,97	3,95
s231f1-1	Dutch	0	0	87,92	5756,52	743,81	1,3	NA
s231f1-1	Dutch	0	0	49,25	4481,25	1085,72	1,88	11,61
s231f1-1	Dutch	0	0	115,99	7049,23	852,24	1,68	12,32
s231f1-1	Dutch	0	0	136,37	6811,05	697,87	2,13	14,97
s231f1-1	Dutch	0	1	101,15	4967,17	1552,66	0,82	1,53
s231f1-1	Dutch	0	0	152,96	6684,69	912,55	2,02	9,06
s231f1-1	Dutch	0	0	209,7	6547,83	878,29	1,59	7,63
s231f1-1	Dutch	0	0	128,3	6790,25	959,7	1,95	9,62
s231f1-1	Dutch	0	0	67,09	6512,43	709,48	1,68	14,66
s231f1-1	Dutch	0	0	90,5	NA	981,81	1,71	14,46
s231f1-1	Dutch	0	1	77,79	4268,08	1852,16	0,03	0,28
s231f1-1	Dutch	1	0	98,72	5168,27	1644,03	0,29	0,24
[truncated: 2,832 more rows]
